# Supplementary material for: CheekAge, a next-generation epigenetic buccal clock, is predictive of mortality in human blood
Source: Front Aging. 2024 Oct 1;5:1460360. doi: 10.3389/fragi.2024.1460360 (PMC11473594; doi:10.3389/fragi.2024.1460360)
Supplement: Supplementary file 1 [file Table2.xlsx]

## Sheet: Table S2 (Mortality CpGs)
Table S2. The effect of removing each clock CpG on the overall mortality association in the Lothian Birth Cohorts dataset.
CheekAge cpg	FDR	chr	pos	ProbeRS	maf	domain	RefGene	NM	Horvath 2013 CpG	Hannum 2013 CpG	Horvath 2018 CpG	DNAm PhenoAge CpG	Zhang 2019 CpG
cg14386193	4.922e-06	chr18	56296094	NA	NA	OpenSea	ALPK2;ALPK2	NM_052947;NM_052947	FALSE	FALSE	FALSE	FALSE	FALSE
cg00991744	3.527e-06	chr12	41581484	NA	NA	N_Shore	PDZRN4	NM_001164595	FALSE	FALSE	FALSE	FALSE	FALSE
cg00664454	3.522e-06	chr16	57149847	NA	NA	OpenSea	CPNE2	NM_152727	FALSE	FALSE	FALSE	FALSE	FALSE
cg16022279	2.746e-06	chrX	152086723	NA	NA	OpenSea	ZNF185	NM_007150	FALSE	FALSE	FALSE	FALSE	FALSE
cg04249559	2.723e-06	chr12	655964	rs4980834	0.427639	OpenSea	B4GALNT3	NM_173593	FALSE	FALSE	FALSE	FALSE	FALSE
cg20313963	2.601e-06	chr12	8089207	NA	NA	OpenSea	SLC2A3	NM_006931	FALSE	FALSE	FALSE	FALSE	FALSE
cg18170680	2.466e-06	chr22	49444372	rs5769847	0.000278	N_Shelf			FALSE	FALSE	FALSE	FALSE	FALSE
cg18154784	2.434e-06	chrX	23804100	NA	NA	S_Shelf	SAT1;SAT1	NR_027783;NM_002970	FALSE	FALSE	FALSE	FALSE	FALSE
cg09936008	2.406e-06	chr16	3188556	NA	NA	N_Shelf	ZNF213;ZNF213	NM_001134655;NM_004220	FALSE	FALSE	FALSE	FALSE	FALSE
cg20210051	2.387e-06	chr12	41830066	NA	NA	OpenSea	PDZRN4;PDZRN4	NM_013377;NM_001164595	FALSE	FALSE	FALSE	FALSE	FALSE
cg18301703	2.385e-06	chr14	61928727	NA	NA	OpenSea	PRKCH	NM_006255	FALSE	FALSE	FALSE	FALSE	FALSE
cg18417061	2.358e-06	chr14	61972660	NA	NA	OpenSea	PRKCH	NM_006255	FALSE	FALSE	FALSE	FALSE	FALSE
cg12787209	2.337e-06	chr15	41139786	NA	NA	S_Shelf	SPINT1;SPINT1;SPINT1	NM_181642;NM_001032367;NM_003710	FALSE	FALSE	FALSE	FALSE	FALSE
cg13564020	2.305e-06	chr14	79939536	rs10145154	0.192587	OpenSea	NRXN3;NRXN3;NRXN3	NM_004796;NM_001105250;NM_138970	FALSE	FALSE	FALSE	FALSE	FALSE
cg04152616	2.294e-06	chr16	88479315	NA	NA	OpenSea			FALSE	FALSE	FALSE	FALSE	FALSE
cg13682096	2.292e-06	chr15	43513306	NA	NA	OpenSea	EPB42;EPB42;EPB42;EPB42	NM_000119;NM_000119;NM_001114134;NM_001114134	FALSE	FALSE	FALSE	FALSE	FALSE
cg14292522	2.29e-06	chr12	100535489	NA	NA	N_Shore	UHRF1BP1L;UHRF1BP1L	NM_001006947;NM_015054	FALSE	FALSE	FALSE	FALSE	FALSE
cg24830814	2.242e-06	chr12	95790500	NA	NA	OpenSea			FALSE	FALSE	FALSE	FALSE	FALSE
cg16970926	2.225e-06	chr12	29381810	NA	NA	OpenSea	FAR2	NM_018099	FALSE	FALSE	FALSE	FALSE	FALSE
cg02460652	2.197e-06	chr15	76431858	NA	NA	OpenSea	C15orf27	NM_152335	FALSE	FALSE	FALSE	FALSE	FALSE
cg08301612	2.196e-06	chr17	43228571	NA	NA	S_Shore	HEXIM1;HEXIM1	NM_006460;NM_006460	FALSE	FALSE	FALSE	FALSE	FALSE
cg13999458	2.146e-06	chr19	5536919	NA	NA	S_Shore			FALSE	FALSE	FALSE	FALSE	FALSE
cg04723534	2.143e-06	chr21	43373136	NA	NA	Island	C2CD2	NM_015500	FALSE	FALSE	FALSE	FALSE	FALSE
cg03502284	2.136e-06	chr14	38069639	NA	NA	S_Shore			FALSE	FALSE	FALSE	FALSE	FALSE
cg26099834	2.116e-06	chr15	66947568	NA	NA	Island			FALSE	FALSE	FALSE	FALSE	FALSE
cg16502522	2.114e-06	chr17	76490379	NA	NA	OpenSea	DNAH17	NM_173628	FALSE	FALSE	FALSE	FALSE	FALSE
cg02593884	2.111e-06	chr16	2984574	rs76530521	0.047118	OpenSea	FLYWCH1;FLYWCH1	NM_020912;NM_032296	FALSE	FALSE	FALSE	FALSE	FALSE
cg23469417	2.105e-06	chr12	95041542	NA	NA	N_Shelf	TMCC3	NM_020698	FALSE	FALSE	FALSE	FALSE	FALSE
cg26482939	2.094e-06	chr19	3136710	rs411210	0.378963	OpenSea	GNA15	NM_002068	FALSE	FALSE	FALSE	FALSE	FALSE
cg03259742	2.089e-06	chr12	25354328	NA	NA	OpenSea	LYRM5	NM_001001660	FALSE	FALSE	FALSE	FALSE	FALSE
cg18241877	2.079e-06	chr12	120706015	NA	NA	S_Shelf			FALSE	FALSE	FALSE	FALSE	FALSE
cg01267165	2.079e-06	chr16	11681599	NA	NA	S_Shore	LITAF;LITAF;LITAF;LITAF	NM_004862;NM_001136472;NR_024320;NM_001136473	FALSE	FALSE	FALSE	FALSE	FALSE
cg05433642	2.074e-06	chr13	97873992	NA	NA	OpenSea	MBNL2;MBNL2	NM_144778;NM_207304	FALSE	FALSE	FALSE	FALSE	FALSE
cg13539395	2.067e-06	chr19	859507	NA	NA	N_Shore	CFD	NM_001928	FALSE	FALSE	FALSE	FALSE	FALSE
cg12135856	2.065e-06	chr21	42219139	NA	NA	Island	DSCAM	NM_001389	FALSE	FALSE	FALSE	FALSE	FALSE
cg08680048	2.057e-06	chr15	41793881	NA	NA	Island	ITPKA	NM_002220	FALSE	FALSE	FALSE	FALSE	FALSE
cg08993681	2.056e-06	chr13	107132340	NA	NA	OpenSea			FALSE	FALSE	FALSE	FALSE	FALSE
cg10480239	2.046e-06	chr22	23522307	NA	NA	N_Shore	BCR;BCR	NM_021574;NM_004327	FALSE	FALSE	FALSE	FALSE	FALSE
cg10270238	2.029e-06	chr14	101498317	NA	NA	OpenSea	MIR543	NR_030619	FALSE	FALSE	FALSE	FALSE	FALSE
cg03465028	2.029e-06	chr15	31658323	NA	NA	OpenSea	KLF13	NM_015995	FALSE	FALSE	FALSE	FALSE	FALSE
cg08696470	2.019e-06	chr17	2496187	NA	NA	N_Shore	PAFAH1B1	NM_000430	FALSE	FALSE	FALSE	FALSE	FALSE
cg06313930	2.018e-06	chrX	151286698	NA	NA	OpenSea	MAGEA5	NM_021049	FALSE	FALSE	FALSE	FALSE	FALSE
cg17133487	2.017e-06	chr12	27954854	NA	NA	OpenSea	KLHDC5	NM_020782	FALSE	FALSE	FALSE	FALSE	FALSE
cg08186935	2.012e-06	chr14	79844568	NA	NA	OpenSea	NRXN3;NRXN3;NRXN3	NM_004796;NM_001105250;NM_138970	FALSE	FALSE	FALSE	FALSE	FALSE
cg24694246	2.009e-06	chr14	34529059	rs74548794	0.028076	N_Shore			FALSE	FALSE	FALSE	FALSE	FALSE
cg01564268	2.008e-06	chr17	36666953	NA	NA	Island	ARHGAP23	NM_020876	FALSE	FALSE	FALSE	FALSE	FALSE
cg01538305	1.998e-06	chr14	100658948	NA	NA	N_Shore			FALSE	FALSE	FALSE	FALSE	FALSE
cg19578161	1.996e-06	chr14	68482919	NA	NA	OpenSea	RAD51L1;RAD51L1;RAD51L1	NM_133509;NM_002877;NM_133510	FALSE	FALSE	FALSE	FALSE	FALSE
cg15702349	1.991e-06	chr11	132950104	NA	NA	N_Shore	OPCML	NM_001012393	FALSE	FALSE	FALSE	FALSE	FALSE
cg21193484	1.989e-06	chr14	61938892	NA	NA	OpenSea	PRKCH	NM_006255	FALSE	FALSE	FALSE	FALSE	FALSE
cg26804387	1.981e-06	chr12	123758006	rs114253550	0.073849	S_Shore	CDK2AP1	NM_004642	FALSE	FALSE	FALSE	FALSE	FALSE
cg04347161	1.974e-06	chr16	57495877	rs74873697	0.036924	N_Shore	POLR2C	NM_032940	FALSE	FALSE	FALSE	FALSE	FALSE
cg14517004	1.966e-06	chr22	48946660	NA	NA	OpenSea	FAM19A5	NM_001082967	FALSE	FALSE	FALSE	FALSE	FALSE
cg25594549	1.958e-06	chr19	16740308	NA	NA	S_Shore	MED26	NM_004831	FALSE	FALSE	FALSE	FALSE	FALSE
cg25210871	1.958e-06	chr22	40072187	NA	NA	N_Shelf	CACNA1I;CACNA1I	NM_001003406;NM_021096	FALSE	FALSE	FALSE	FALSE	FALSE
cg09480190	1.95e-06	chr16	85671771	NA	NA	S_Shore	KIAA0182;KIAA0182	NM_001134473;NM_014615	FALSE	FALSE	FALSE	FALSE	FALSE
cg24384212	1.947e-06	chr20	31482267	NA	NA	OpenSea	EFCAB8	NM_001143967	FALSE	FALSE	FALSE	FALSE	FALSE
cg11315455	1.946e-06	chrX	122997585	NA	NA	S_Shelf	XIAP	NM_001167	FALSE	FALSE	FALSE	FALSE	FALSE
cg17113147	1.943e-06	chr17	753545	NA	NA	OpenSea	NXN	NM_022463	FALSE	FALSE	FALSE	FALSE	FALSE
cg15160746	1.932e-06	chr12	2743239	NA	NA	OpenSea	CACNA1C;CACNA1C;CACNA1C;CACNA1C;CACNA1C;CACNA1C;CACNA1C;CACNA1C;CACNA1C;CACNA1C;CACNA1C;CACNA1C;CACNA1C;CACNA1C;CACNA1C;CACNA1C;CACNA1C;CACNA1C;CACNA1C;CACNA1C;CACNA1C;CACNA1C;CACNA1C	NM_001129844;NM_001129827;NM_001129839;NM_001129834;NM_001129841;NM_000719;NM_001129830;NM_001167625;NM_001129843;NM_001167624;NM_001129835;NM_001129837;NM_001167623;NM_001129840;NM_199460;NM_001129833;NM_001129832;NM_001129829;NM_001129846;NM_001129836;NM_001129838;NM_001129831;NM_001129842	FALSE	FALSE	FALSE	FALSE	FALSE
cg16586023	1.932e-06	chr19	3002438	NA	NA	N_Shelf	TLE2;TLE2;TLE2	NM_003260;NM_001144762;NM_001144761	FALSE	FALSE	FALSE	FALSE	FALSE
cg01798899	1.926e-06	chr12	126468463	NA	NA	OpenSea			FALSE	FALSE	FALSE	FALSE	FALSE
cg15826479	1.919e-06	chr17	78806493	NA	NA	OpenSea	RPTOR;RPTOR	NM_001163034;NM_020761	FALSE	FALSE	FALSE	FALSE	FALSE
cg26923084	1.917e-06	chr14	52536893	NA	NA	S_Shore	NID2	NM_007361	FALSE	FALSE	FALSE	FALSE	FALSE
cg00776364	1.917e-06	chr16	28878700	NA	NA	S_Shelf	SH2B1;SH2B1;SH2B1;SH2B1;SH2B1	NM_001145796;NM_001145797;NM_015503;NM_001145795;NM_001145812	FALSE	FALSE	FALSE	FALSE	FALSE
cg06875131	1.916e-06	chr17	63554468	NA	NA	N_Shore	AXIN2	NM_004655	FALSE	FALSE	FALSE	FALSE	FALSE
cg25727952	1.914e-06	chr13	20999808	NA	NA	OpenSea	CRYL1	NM_015974	FALSE	FALSE	FALSE	FALSE	FALSE
cg22550799	1.914e-06	chr21	47721702	rs3747006	0.261482	N_Shore	C21orf58	NM_058180	FALSE	FALSE	FALSE	FALSE	FALSE
cg27147615	1.913e-06	chr13	40976678	NA	NA	OpenSea	LOC646982;LOC646982	NR_024506;NR_024507	FALSE	FALSE	FALSE	FALSE	FALSE
cg02388453	1.906e-06	chr15	37084662	NA	NA	OpenSea	C15orf41;C15orf41	NM_001130010;NM_032499	FALSE	FALSE	FALSE	FALSE	FALSE
cg06614284	1.904e-06	chr20	30689432	NA	NA	OpenSea	HCK	NM_002110	FALSE	FALSE	FALSE	FALSE	FALSE
cg26313301	1.902e-06	chr19	11219615	rs17249267	0.020833	S_Shelf	LDLR	NM_000527	FALSE	FALSE	FALSE	FALSE	FALSE
cg25716623	1.901e-06	chr15	89921845	rs28703597	0.042427	Island	LOC254559	NR_015411	FALSE	FALSE	FALSE	FALSE	FALSE
cg03340964	1.901e-06	chr20	17552529	NA	NA	S_Shore	DSTN;DSTN	NM_006870;NM_001011546	FALSE	FALSE	FALSE	FALSE	FALSE
cg15224432	1.897e-06	chr19	46628367	rs63406564	0.258754	OpenSea	IGFL3	NM_207393	FALSE	FALSE	FALSE	FALSE	FALSE
cg23378941	1.895e-06	chr17	64361956	rs117524772	0.016927	OpenSea	PRKCA	NM_002737	FALSE	FALSE	FALSE	FALSE	FALSE
cg13302154	1.892e-06	chr12	15039432	NA	NA	OpenSea	MGP	NM_000900	TRUE	FALSE	TRUE	FALSE	FALSE
cg21067652	1.892e-06	chr13	41548815	NA	NA	OpenSea	ELF1;ELF1	NM_172373;NM_001145353	FALSE	FALSE	FALSE	FALSE	FALSE
cg16695570	1.892e-06	chr14	101532886	NA	NA	S_Shore	MIR656	NR_030392	FALSE	FALSE	FALSE	FALSE	FALSE
cg09848749	1.891e-06	chr14	101447985	NA	NA	OpenSea	SNORD114-22;SNORD114-21	NR_003215;NR_003214	FALSE	FALSE	FALSE	FALSE	FALSE
cg19450714	1.89e-06	chr17	48637584	rs76377898	0.01086	Island	CACNA1G;CACNA1G;CACNA1G;CACNA1G;CACNA1G;CACNA1G;CACNA1G;CACNA1G;CACNA1G;CACNA1G;CACNA1G;CACNA1G;CACNA1G;CACNA1G;CACNA1G	NM_198384;NM_198397;NM_198396;NM_198379;NM_198383;NM_198380;NM_198387;NM_198378;NM_198377;NM_198386;NM_198376;NM_198385;NM_018896;NM_198388;NM_198382	FALSE	FALSE	FALSE	FALSE	FALSE
cg06908244	1.888e-06	chr14	100126358	NA	NA	Island	HHIPL1;HHIPL1	NM_032425;NM_001127258	FALSE	FALSE	FALSE	FALSE	FALSE
cg25163611	1.887e-06	chr12	102875301	rs11829693	0.018771	OpenSea	IGF1;IGF1;IGF1	NM_001111283;NM_001111285;NM_000618	FALSE	FALSE	FALSE	FALSE	FALSE
cg16409650	1.887e-06	chr13	96744161	NA	NA	Island	HS6ST3	NM_153456	FALSE	FALSE	FALSE	FALSE	FALSE
cg20685981	1.887e-06	chr19	42871187	NA	NA	N_Shelf	MEGF8	NM_001410	FALSE	FALSE	FALSE	FALSE	FALSE
cg02546833	1.884e-06	chr15	53372675	NA	NA	OpenSea			FALSE	FALSE	FALSE	FALSE	FALSE
cg25048985	1.883e-06	chr12	117801389	NA	NA	S_Shore			FALSE	FALSE	FALSE	FALSE	FALSE
cg01396387	1.882e-06	chr16	82660450	NA	NA	N_Shore	CDH13	NM_001257	FALSE	FALSE	FALSE	FALSE	FALSE
cg25716415	1.881e-06	chr14	50559312	rs79486477	0.019114	OpenSea	C14orf183	NM_001014830	FALSE	FALSE	FALSE	FALSE	FALSE
cg19560656	1.879e-06	chr19	14444267	NA	NA	N_Shore			FALSE	FALSE	FALSE	FALSE	FALSE
cg27250037	1.879e-06	chr20	35471692	NA	NA	S_Shelf	C20orf117;C20orf117	NM_080627;NM_199181	FALSE	FALSE	FALSE	FALSE	FALSE
cg00533866	1.879e-06	chr20	44437370	NA	NA	N_Shelf	DNTTIP1	NM_052951	FALSE	FALSE	FALSE	FALSE	FALSE
cg07373578	1.874e-06	chr17	55993519	NA	NA	OpenSea			FALSE	FALSE	FALSE	FALSE	FALSE
cg09317676	1.873e-06	chr12	46009735	NA	NA	OpenSea			FALSE	FALSE	FALSE	FALSE	FALSE
cg03327443	1.873e-06	chr12	131191052	NA	NA	S_Shelf			FALSE	FALSE	FALSE	FALSE	FALSE
cg22927076	1.873e-06	chr12	131849082	NA	NA	OpenSea			FALSE	FALSE	FALSE	FALSE	FALSE
cg15678825	1.872e-06	chr18	77266975	rs1542252	0.000416	N_Shelf	NFATC1;NFATC1;NFATC1;NFATC1	NM_006162;NM_172388;NM_172389;NM_172387	FALSE	FALSE	FALSE	FALSE	FALSE
cg26898567	1.87e-06	chr17	10630621	NA	NA	N_Shelf	TMEM220	NM_001004313	FALSE	FALSE	FALSE	FALSE	FALSE
cg23500559	1.87e-06	chr17	60744836	NA	NA	Island	MRC2	NM_006039	FALSE	FALSE	FALSE	FALSE	FALSE
cg01446515	1.869e-06	chr13	20805443	rs56841191	0.010064	N_Shore	GJB6;GJB6;GJB6;GJB6	NM_001110220;NM_001110219;NM_001110221;NM_006783	FALSE	FALSE	FALSE	FALSE	FALSE
cg18560144	1.869e-06	chr15	25230200	NA	NA	OpenSea	PAR5;SNORD64	NR_022008;NR_001294	FALSE	FALSE	FALSE	FALSE	FALSE
cg05387119	1.867e-06	chr13	114074465	NA	NA	OpenSea			FALSE	FALSE	FALSE	FALSE	FALSE
cg24725576	1.867e-06	chr14	29234671	NA	NA	N_Shore			FALSE	FALSE	FALSE	FALSE	FALSE
cg14291650	1.867e-06	chr15	65325589	NA	NA	S_Shelf			FALSE	FALSE	FALSE	FALSE	FALSE
cg04090392	1.866e-06	chr15	83952774	NA	NA	Island	BNC1	NM_001717	FALSE	FALSE	FALSE	FALSE	FALSE
cg06384413	1.866e-06	chr17	46671215	NA	NA	Island	LOC404266;LOC404266;LOC404266;LOC404266;HOXB5	NR_033203;NR_033204;NR_033201;NR_033202;NM_002147	FALSE	FALSE	FALSE	FALSE	FALSE
cg11987853	1.865e-06	chr13	113832521	NA	NA	OpenSea	PCID2;PCID2;PCID2	NM_001127203;NM_018386;NM_001127202	FALSE	FALSE	FALSE	FALSE	FALSE
cg10509604	1.864e-06	chr12	9211327	NA	NA	OpenSea			FALSE	FALSE	FALSE	FALSE	FALSE
cg07406897	1.864e-06	chr17	27347178	NA	NA	Island			FALSE	FALSE	FALSE	FALSE	FALSE
cg16487861	1.862e-06	chr15	43786615	rs35958032	0.111974	S_Shore	TP53BP1;TP53BP1;TP53BP1	NM_001141980;NM_001141979;NM_005657	FALSE	FALSE	FALSE	FALSE	FALSE
cg01335980	1.862e-06	chr16	27733133	NA	NA	OpenSea	KIAA0556	NM_015202	FALSE	FALSE	FALSE	FALSE	FALSE
cg24965356	1.861e-06	chr13	109796642	rs9514989	0.171546	S_Shelf	MYO16	NM_015011	FALSE	FALSE	FALSE	FALSE	FALSE
cg26991025	1.861e-06	chr15	99091228	NA	NA	N_Shore			FALSE	FALSE	FALSE	FALSE	FALSE
cg08787791	1.86e-06	chr13	43355737	NA	NA	OpenSea	C13orf30;C13orf30	NM_182508;NM_182508	FALSE	FALSE	FALSE	FALSE	FALSE
cg14003035	1.859e-06	chr20	36889364	rs6123523	0.137841	Island	KIAA1755	NM_001029864	FALSE	FALSE	FALSE	FALSE	FALSE
cg03934002	1.858e-06	chr13	100096052	NA	NA	OpenSea			FALSE	FALSE	FALSE	FALSE	FALSE
cg24092253	1.858e-06	chr20	61848099	rs73151455	0.328617	Island	YTHDF1	NM_017798	FALSE	FALSE	FALSE	FALSE	FALSE
cg08118067	1.857e-06	chr16	2986201	rs9933986	0.41434	OpenSea	FLYWCH1;FLYWCH1	NM_020912;NM_032296	FALSE	FALSE	FALSE	FALSE	FALSE
cg07811160	1.857e-06	chr18	48346843	NA	NA	OpenSea	MRO;MRO;MRO;MRO	NM_001127176;NM_031939;NM_001127174;NM_001127175	FALSE	FALSE	FALSE	FALSE	FALSE
cg12892471	1.856e-06	chr12	50616779	NA	NA	OpenSea	LIMA1;LIMA1;LIMA1	NM_001113546;NM_001113547;NM_016357	FALSE	FALSE	FALSE	FALSE	FALSE
cg10060338	1.855e-06	chr16	20774960	NA	NA	OpenSea	ACSM3;ACSM3	NM_202000;NM_005622	FALSE	FALSE	FALSE	FALSE	FALSE
cg02508651	1.854e-06	chr17	46604554	NA	NA	Island			FALSE	FALSE	FALSE	FALSE	FALSE
cg14692377	1.853e-06	chr17	28562685	NA	NA	Island	SLC6A4;SLC6A4	NM_001045;NM_001045	FALSE	TRUE	FALSE	FALSE	FALSE
cg13390332	1.853e-06	chr17	78971641	NA	NA	N_Shore	CHMP6	NM_024591	FALSE	FALSE	FALSE	FALSE	FALSE
cg25912938	1.852e-06	chr21	29910411	NA	NA	OpenSea	NCRNA00161;NCRNA00161	NR_026553;NR_026552	FALSE	FALSE	FALSE	FALSE	FALSE
cg05363938	1.851e-06	chr17	61043072	NA	NA	N_Shore			FALSE	FALSE	FALSE	FALSE	FALSE
cg07881365	1.85e-06	chr19	15833929	NA	NA	Island			FALSE	FALSE	FALSE	FALSE	FALSE
cg03116016	1.849e-06	chr16	15583606	NA	NA	OpenSea	C16orf45	NM_033201	FALSE	FALSE	FALSE	FALSE	FALSE
cg02176915	1.849e-06	chr16	29908373	NA	NA	N_Shelf	SEZ6L2;SEZ6L2;SEZ6L2;SEZ6L2	NM_001114099;NM_201575;NM_001114100;NM_012410	FALSE	FALSE	FALSE	FALSE	FALSE
cg26126806	1.849e-06	chr17	17685031	NA	NA	Island	RAI1	NM_030665	FALSE	FALSE	FALSE	FALSE	FALSE
cg22047703	1.849e-06	chr20	55841896	NA	NA	S_Shore	BMP7	NM_001719	FALSE	FALSE	FALSE	FALSE	FALSE
cg06416491	1.848e-06	chr12	39837660	NA	NA	S_Shore	KIF21A	NM_017641	FALSE	FALSE	FALSE	FALSE	FALSE
cg06196314	1.848e-06	chr12	68304774	NA	NA	OpenSea			FALSE	FALSE	FALSE	FALSE	FALSE
cg18512515	1.848e-06	chr15	96897414	NA	NA	N_Shore			FALSE	FALSE	FALSE	FALSE	FALSE
cg02459389	1.848e-06	chr17	3923012	NA	NA	OpenSea	ZZEF1	NM_015113	FALSE	FALSE	FALSE	FALSE	FALSE
cg11926473	1.847e-06	chr18	11980297	NA	NA	N_Shore	IMPA2	NM_014214	FALSE	FALSE	FALSE	FALSE	FALSE
cg00341606	1.846e-06	chr17	17740405	NA	NA	Island	SREBF1;SREBF1	NM_001005291;NM_004176	FALSE	FALSE	FALSE	FALSE	FALSE
cg09225162	1.845e-06	chr15	56757806	NA	NA	S_Shore	MNS1	NM_018365	FALSE	FALSE	FALSE	FALSE	FALSE
cg05110389	1.845e-06	chr15	92005188	NA	NA	OpenSea			FALSE	FALSE	FALSE	FALSE	FALSE
cg27117720	1.845e-06	chr16	19600928	rs71384420	0.183729	OpenSea	C16orf62	NM_020314	FALSE	FALSE	FALSE	FALSE	FALSE
cg12331932	1.844e-06	chr17	72462635	NA	NA	OpenSea	CD300A;CD300A	NM_007261;NM_007261	FALSE	FALSE	FALSE	FALSE	FALSE
cg15187040	1.843e-06	chr15	29239281	rs17567536	0.013999	OpenSea	APBA2;APBA2	NM_005503;NM_001130414	FALSE	FALSE	FALSE	FALSE	FALSE
cg22912331	1.842e-06	chr14	24042251	NA	NA	N_Shelf	JPH4;JPH4	NM_001146028;NM_032452	FALSE	FALSE	FALSE	FALSE	FALSE
cg20375320	1.84e-06	chr12	2420738	NA	NA	OpenSea	CACNA1C;CACNA1C;CACNA1C;CACNA1C;CACNA1C;CACNA1C;CACNA1C;CACNA1C;CACNA1C;CACNA1C;CACNA1C;CACNA1C;CACNA1C;CACNA1C;CACNA1C;CACNA1C;CACNA1C;CACNA1C;CACNA1C;CACNA1C;CACNA1C;CACNA1C;CACNA1C	NM_001129844;NM_001129827;NM_001129839;NM_001129834;NM_001129841;NM_000719;NM_001129830;NM_001167625;NM_001129843;NM_001167624;NM_001129835;NM_001129837;NM_001167623;NM_001129840;NM_199460;NM_001129833;NM_001129832;NM_001129829;NM_001129846;NM_001129836;NM_001129838;NM_001129831;NM_001129842	FALSE	FALSE	FALSE	FALSE	FALSE
cg10625575	1.84e-06	chr12	4645224	NA	NA	N_Shelf	C12orf4	NM_020374	FALSE	FALSE	FALSE	FALSE	FALSE
cg18885766	1.84e-06	chr14	100012203	NA	NA	OpenSea	CCDC85C	NM_001144995	FALSE	FALSE	FALSE	FALSE	FALSE
cg27362557	1.84e-06	chr15	29637550	NA	NA	OpenSea	FAM189A1	NM_015307	FALSE	FALSE	FALSE	FALSE	FALSE
cg00593900	1.84e-06	chr19	10206746	NA	NA	Island	ANGPTL6	NM_031917	FALSE	FALSE	FALSE	FALSE	FALSE
cg02894810	1.84e-06	chrX	118284617	rs5957122	0.055689	Island	KIAA1210	NM_020721	FALSE	FALSE	FALSE	FALSE	FALSE
cg16397032	1.839e-06	chr12	114204091	NA	NA	OpenSea			FALSE	FALSE	FALSE	FALSE	FALSE
cg10174191	1.838e-06	chr16	58031575	NA	NA	Island	ZNF319	NM_020807	FALSE	FALSE	FALSE	FALSE	FALSE
cg12046677	1.837e-06	chr12	2360663	NA	NA	OpenSea	CACNA1C;CACNA1C;CACNA1C;CACNA1C;CACNA1C;CACNA1C;CACNA1C;CACNA1C;CACNA1C;CACNA1C;CACNA1C;CACNA1C;CACNA1C;CACNA1C;CACNA1C;CACNA1C;CACNA1C;CACNA1C;CACNA1C;CACNA1C;CACNA1C;CACNA1C;CACNA1C	NM_001129844;NM_001129827;NM_001129839;NM_001129834;NM_001129841;NM_000719;NM_001129830;NM_001167625;NM_001129843;NM_001167624;NM_001129835;NM_001129837;NM_001167623;NM_001129840;NM_199460;NM_001129833;NM_001129832;NM_001129829;NM_001129846;NM_001129836;NM_001129838;NM_001129831;NM_001129842	FALSE	FALSE	FALSE	FALSE	FALSE
cg02297838	1.837e-06	chr13	92002454	NA	NA	S_Shore	MIR19A;MIR17HG;MIR92A1;MIR17HG;MIR20A;MIR17;MIR19B1;MIR18A	NR_029489;NR_027349;NR_029508;NR_027350;NR_029492;NR_029487;NR_029490;NR_029488	FALSE	FALSE	FALSE	FALSE	FALSE
cg04625615	1.837e-06	chr15	41788368	NA	NA	Island	ITPKA	NM_002220	FALSE	FALSE	FALSE	FALSE	FALSE
cg16820973	1.836e-06	chr12	32711698	NA	NA	OpenSea	FGD4	NM_139241	FALSE	FALSE	FALSE	FALSE	FALSE
cg17360680	1.836e-06	chr12	53069734	NA	NA	OpenSea	KRT1	NM_006121	FALSE	FALSE	FALSE	FALSE	FALSE
cg24725263	1.836e-06	chr12	56101328	NA	NA	Island	ITGA7;ITGA7;ITGA7	NM_002206;NM_001144997;NM_001144996	FALSE	FALSE	FALSE	FALSE	FALSE
cg23985941	1.835e-06	chr14	105266545	NA	NA	Island	ZBTB42	NM_001137601	FALSE	FALSE	FALSE	FALSE	FALSE
cg10508317	1.835e-06	chr17	76355146	NA	NA	Island	SOCS3	NM_003955	FALSE	FALSE	FALSE	FALSE	FALSE
cg12617928	1.834e-06	chr16	231742	NA	NA	Island			FALSE	FALSE	FALSE	FALSE	FALSE
cg17222164	1.834e-06	chr17	43339476	NA	NA	Island	LOC100133991;LOC100133991;C17orf46;C17orf46	NR_024434;NR_024435;NM_152343;NM_152343	FALSE	FALSE	FALSE	FALSE	FALSE
cg18618815	1.834e-06	chr17	48275324	NA	NA	N_Shore	COL1A1	NM_000088	FALSE	FALSE	FALSE	FALSE	FALSE
cg10169183	1.833e-06	chr16	81111960	NA	NA	S_Shore	C16orf46;C16orf46	NM_152337;NM_001100873	FALSE	FALSE	FALSE	FALSE	FALSE
cg08561856	1.833e-06	chr19	44324945	NA	NA	Island	LYPD5	NM_182573	FALSE	FALSE	FALSE	FALSE	FALSE
cg18861572	1.832e-06	chr19	15833849	NA	NA	Island			FALSE	FALSE	FALSE	FALSE	FALSE
cg25443560	1.832e-06	chr19	35790951	NA	NA	N_Shore	MAG;MAG	NM_002361;NM_080600	FALSE	FALSE	FALSE	FALSE	FALSE
cg25995289	1.831e-06	chr19	30207352	NA	NA	S_Shore	C19orf12;C19orf12	NM_031448;NM_001031726	FALSE	FALSE	FALSE	FALSE	FALSE
cg04874239	1.83e-06	chr12	53004326	NA	NA	OpenSea	KRT73	NM_175068	FALSE	FALSE	FALSE	FALSE	FALSE
cg08050748	1.83e-06	chr14	51562890	NA	NA	S_Shore	TRIM9;TRIM9	NM_052978;NM_015163	FALSE	FALSE	FALSE	FALSE	FALSE
cg02197938	1.829e-06	chr17	65363257	NA	NA	S_Shore	PSMD12;PSMD12	NM_174871;NM_002816	FALSE	FALSE	FALSE	FALSE	FALSE
cg12135835	1.829e-06	chr19	21324444	NA	NA	OpenSea	ZNF431	NM_133473	FALSE	FALSE	FALSE	FALSE	FALSE
cg07722360	1.829e-06	chr20	17691454	NA	NA	OpenSea	BANF2;BANF2;BANF2	NM_001014977;NM_178477;NM_001159495	FALSE	FALSE	FALSE	FALSE	FALSE
cg21055554	1.828e-06	chr12	113652889	rs113533771	0.010979	OpenSea	IQCD	NM_138451	FALSE	FALSE	FALSE	FALSE	FALSE
cg09221450	1.828e-06	chr13	79856043	NA	NA	OpenSea			FALSE	FALSE	FALSE	FALSE	FALSE
cg05138203	1.828e-06	chr13	102104707	NA	NA	N_Shore	ITGBL1	NM_004791	FALSE	FALSE	FALSE	FALSE	FALSE
cg16071782	1.828e-06	chr14	97031960	NA	NA	OpenSea	PAPOLA	NM_032632	FALSE	FALSE	FALSE	FALSE	FALSE
cg16699074	1.828e-06	chr19	42192347	NA	NA	OpenSea	CEACAM7	NM_006890	FALSE	FALSE	FALSE	FALSE	FALSE
cg27523779	1.827e-06	chr12	24103374	rs6487366	0.413961	OpenSea	SOX5;SOX5	NM_152989;NM_006940	FALSE	FALSE	FALSE	FALSE	FALSE
cg11218434	1.827e-06	chr13	45911764	NA	NA	N_Shelf	SNORA31;TPT1	NR_002967;NM_003295	FALSE	FALSE	FALSE	FALSE	FALSE
cg13411813	1.826e-06	chr13	97649981	NA	NA	S_Shelf			FALSE	FALSE	FALSE	FALSE	FALSE
cg04851702	1.826e-06	chr16	81528974	rs17777059	0.177762	OpenSea	CMIP;CMIP;CMIP	NM_030629;NM_030629;NM_198390	FALSE	FALSE	FALSE	FALSE	FALSE
cg19865472	1.825e-06	chr19	617133	NA	NA	Island	HCN2	NM_001194	FALSE	FALSE	FALSE	FALSE	FALSE
cg01644741	1.825e-06	chr20	47896888	NA	NA	S_Shore	MIR1259;SNORD12B;C20orf199;C20orf199;SNORD12;C20orf199	NR_031660;NR_003695;NR_003605;NR_003606;NR_003030;NR_003604	FALSE	FALSE	FALSE	FALSE	FALSE
cg23918953	1.824e-06	chr12	68915528	NA	NA	OpenSea			FALSE	FALSE	FALSE	FALSE	FALSE
cg26454150	1.824e-06	chr13	100642408	NA	NA	N_Shore			FALSE	FALSE	FALSE	FALSE	FALSE
cg01903327	1.823e-06	chr14	75531782	rs175504	0.028024	OpenSea	ACYP1;ACYP1	NM_001107;NM_203488	FALSE	FALSE	FALSE	FALSE	FALSE
cg18474081	1.822e-06	chr12	89923541	NA	NA	S_Shelf			FALSE	FALSE	FALSE	FALSE	FALSE
cg18749411	1.822e-06	chr15	25973970	NA	NA	OpenSea	ATP10A	NM_024490	FALSE	FALSE	FALSE	FALSE	FALSE
cg20542619	1.822e-06	chr18	77289104	rs113212796	0.053065	Island	NFATC1;NFATC1;NFATC1;NFATC1	NM_172388;NM_172387;NM_172389;NM_006162	FALSE	FALSE	FALSE	FALSE	FALSE
cg10988187	1.821e-06	chr12	71031813	rs2584019	0.301853	OpenSea	PTPRB	NM_001109754	FALSE	FALSE	FALSE	FALSE	FALSE
cg01604480	1.821e-06	chr17	75877899	NA	NA	OpenSea	FLJ45079	NR_028337	FALSE	FALSE	FALSE	FALSE	FALSE
cg08708079	1.821e-06	chr20	3762422	NA	NA	N_Shelf	SPEF1	NM_015417	FALSE	FALSE	FALSE	FALSE	FALSE
cg16219026	1.821e-06	chrX	51483952	NA	NA	N_Shelf			FALSE	FALSE	FALSE	FALSE	FALSE
cg15241779	1.82e-06	chr12	10459912	NA	NA	OpenSea	KLRD1;KLRD1;KLRD1	NM_002262;NM_001114396;NM_007334	FALSE	FALSE	FALSE	FALSE	FALSE
cg02305765	1.82e-06	chr12	53107910	NA	NA	N_Shore			FALSE	FALSE	FALSE	FALSE	FALSE
cg10024094	1.82e-06	chr17	909982	NA	NA	Island	ABR;ABR;ABR	NM_021962;NM_001092;NM_001159746	FALSE	FALSE	FALSE	FALSE	FALSE
cg27333886	1.82e-06	chr19	47713807	NA	NA	OpenSea	SAE1;SAE1;SAE1;SAE1	NM_001145714;NM_001145713;NR_027280;NM_005500	FALSE	FALSE	FALSE	FALSE	FALSE
cg08083599	1.82e-06	chr20	61934526	NA	NA	N_Shelf	COL20A1	NM_020882	FALSE	FALSE	FALSE	FALSE	FALSE
cg05001344	1.819e-06	chr16	89179742	NA	NA	OpenSea	ACSF3;ACSF3;ACSF3	NM_174917;NR_023316;NM_001127214	FALSE	FALSE	FALSE	FALSE	FALSE
cg27296963	1.819e-06	chr19	4579751	NA	NA	N_Shore			FALSE	FALSE	FALSE	FALSE	FALSE
cg15708990	1.818e-06	chr11	129459557	NA	NA	OpenSea			FALSE	FALSE	FALSE	FALSE	FALSE
cg02462396	1.818e-06	chr16	1676214	NA	NA	Island	CRAMP1L	NM_020825	FALSE	FALSE	FALSE	FALSE	FALSE
cg05774001	1.818e-06	chr17	31878186	NA	NA	OpenSea	ACCN1	NM_001094	FALSE	FALSE	FALSE	FALSE	FALSE
cg16911349	1.818e-06	chr19	10406935	NA	NA	Island	ICAM5	NM_003259	FALSE	FALSE	FALSE	FALSE	FALSE
cg16958351	1.818e-06	chr20	50400640	rs3171177	0.048858	OpenSea	SALL4	NM_020436	FALSE	FALSE	FALSE	FALSE	FALSE
cg01885071	1.816e-06	chr14	90168304	NA	NA	Island			FALSE	FALSE	FALSE	FALSE	FALSE
cg01404893	1.816e-06	chr16	89043547	NA	NA	OpenSea	CBFA2T3	NM_005187	FALSE	FALSE	FALSE	FALSE	FALSE
cg26411466	1.815e-06	chr17	18876823	NA	NA	S_Shore	SLC5A10;FAM83G;SLC5A10	NM_001042450;NM_001039999;NM_152351	FALSE	FALSE	FALSE	FALSE	FALSE
cg05115862	1.815e-06	chr17	79439144	NA	NA	OpenSea			FALSE	FALSE	FALSE	FALSE	FALSE
cg25180759	1.814e-06	chr12	116609750	NA	NA	OpenSea	MED13L	NM_015335	FALSE	FALSE	FALSE	FALSE	FALSE
cg09775972	1.814e-06	chr14	20404281	NA	NA	OpenSea	OR4K1	NM_001004063	FALSE	FALSE	FALSE	FALSE	FALSE
cg14413354	1.814e-06	chr21	47012162	NA	NA	S_Shore			FALSE	FALSE	FALSE	FALSE	FALSE
cg18958684	1.813e-06	chr15	41952429	NA	NA	N_Shore	MGA;MGA	NM_001080541;NM_001164273	FALSE	FALSE	FALSE	FALSE	FALSE
cg03013329	1.813e-06	chr18	22006989	rs73943449	0.052102	Island	IMPACT	NM_018439	FALSE	FALSE	FALSE	FALSE	FALSE
cg00235126	1.813e-06	chr20	54917719	NA	NA	N_Shore			FALSE	FALSE	FALSE	FALSE	FALSE
cg15416352	1.812e-06	chr17	2300911	NA	NA	N_Shore	MNT	NM_020310	FALSE	FALSE	FALSE	FALSE	FALSE
cg18817487	1.811e-06	chr12	96390143	rs77869005	0.019531	S_Shore	HAL	NM_002108	FALSE	FALSE	FALSE	FALSE	FALSE
cg03251852	1.811e-06	chr19	40917184	NA	NA	OpenSea	PRX;PRX	NM_020956;NM_181882	FALSE	FALSE	FALSE	FALSE	FALSE
cg03573446	1.811e-06	chr20	55841893	NA	NA	S_Shore	BMP7	NM_001719	FALSE	FALSE	FALSE	FALSE	FALSE
cg08811227	1.81e-06	chr16	24697469	NA	NA	OpenSea			FALSE	FALSE	FALSE	FALSE	FALSE
cg09652746	1.81e-06	chr16	67225437	NA	NA	OpenSea	E2F4;EXOC3L	NM_001950;NM_178516	FALSE	FALSE	FALSE	FALSE	FALSE
cg16551669	1.81e-06	chr16	81170527	NA	NA	OpenSea	PKD1L2	NM_052892	FALSE	FALSE	FALSE	FALSE	FALSE
cg01897500	1.81e-06	chr17	75883996	NA	NA	Island			FALSE	FALSE	FALSE	FALSE	FALSE
cg04972979	1.81e-06	chr20	749148	NA	NA	OpenSea	C20orf54;C20orf54	NM_033409;NM_033409	FALSE	FALSE	FALSE	FALSE	FALSE
cg03027750	1.809e-06	chr13	77899183	NA	NA	N_Shore	MYCBP2	NM_015057	FALSE	FALSE	FALSE	FALSE	FALSE
cg19162768	1.809e-06	chr15	96898476	NA	NA	N_Shore			FALSE	FALSE	FALSE	FALSE	FALSE
cg10517312	1.809e-06	chr15	45027253	NA	NA	OpenSea	TRIM69;TRIM69	NM_080745;NM_182985	FALSE	FALSE	FALSE	FALSE	FALSE
cg10395448	1.808e-06	chr13	20805895	NA	NA	N_Shore	GJB6;GJB6;GJB6;GJB6	NM_001110220;NM_001110219;NM_001110221;NM_006783	FALSE	FALSE	FALSE	FALSE	FALSE
cg01330060	1.808e-06	chr19	47960809	NA	NA	Island	SLC8A2	NM_015063	FALSE	FALSE	FALSE	FALSE	FALSE
cg09907936	1.808e-06	chr19	58570466	NA	NA	Island	ZNF135;ZNF135;ZNF135;ZNF135;ZNF135	NM_001164527;NM_003436;NM_001164529;NM_007134;NM_001164530	FALSE	FALSE	FALSE	FALSE	FALSE
cg10201141	1.807e-06	chr12	7032793	NA	NA	OpenSea	ENO2;ATN1	NM_001975;NM_001007026	FALSE	FALSE	FALSE	FALSE	FALSE
cg03433048	1.807e-06	chr17	4806453	NA	NA	S_Shore	CHRNE	NM_000080	FALSE	FALSE	FALSE	FALSE	FALSE
cg26934034	1.806e-06	chr12	113861110	NA	NA	OpenSea	SDSL	NM_138432	FALSE	FALSE	FALSE	FALSE	FALSE
cg18852781	1.805e-06	chr12	18748846	NA	NA	OpenSea	PIK3C2G	NM_004570	FALSE	FALSE	FALSE	FALSE	FALSE
cg14519952	1.805e-06	chr12	124491432	NA	NA	OpenSea	ZNF664	NM_152437	FALSE	FALSE	FALSE	FALSE	FALSE
cg06036531	1.805e-06	chr15	59376941	NA	NA	OpenSea	RNF111	NM_017610	FALSE	FALSE	FALSE	FALSE	FALSE
cg02251014	1.805e-06	chr16	67048397	NA	NA	Island			FALSE	FALSE	FALSE	FALSE	FALSE
cg09968457	1.804e-06	chr19	33713704	NA	NA	N_Shelf	SLC7A10	NM_019849	FALSE	FALSE	FALSE	FALSE	FALSE
cg04521867	1.803e-06	chr19	41054942	NA	NA	N_Shore	SPTBN4;SPTBN4	NM_025213;NM_020971	FALSE	FALSE	FALSE	FALSE	FALSE
cg18449135	1.803e-06	chr19	48833062	NA	NA	N_Shore	EMP3	NM_001425	FALSE	FALSE	FALSE	FALSE	FALSE
cg01350190	1.803e-06	chr22	33196504	NA	NA	N_Shore	SYN3;TIMP3;SYN3;SYN3	NM_133633;NM_000362;NM_003490;NM_001135774	FALSE	FALSE	FALSE	FALSE	FALSE
cg11989343	1.802e-06	chr13	53287193	NA	NA	OpenSea	LECT1;LECT1	NM_001011705;NM_007015	FALSE	FALSE	FALSE	FALSE	FALSE
cg07470694	1.802e-06	chr15	26109249	rs76007728	0.038426	S_Shore	ATP10A	NM_024490	FALSE	FALSE	FALSE	FALSE	FALSE
cg21297395	1.802e-06	chr21	40758325	NA	NA	S_Shore	WRB;WRB	NM_004627;NM_001146218	FALSE	FALSE	FALSE	FALSE	FALSE
cg09010671	1.801e-06	chr13	79177763	rs9574265	0.143053	Island	POU4F1	NM_006237	FALSE	FALSE	FALSE	FALSE	FALSE
cg06844968	1.801e-06	chr18	24131604	NA	NA	S_Shore	KCTD1	NM_198991	FALSE	FALSE	FALSE	FALSE	FALSE
cg15215560	1.801e-06	chr18	57363916	NA	NA	Island	CCBE1	NM_133459	FALSE	FALSE	FALSE	FALSE	FALSE
cg18592561	1.801e-06	chr20	644081	NA	NA	Island	SCRT2	NM_033129	FALSE	FALSE	FALSE	FALSE	FALSE
cg09741995	1.8e-06	chr12	123941735	NA	NA	N_Shore	SNRNP35;SNRNP35;SNRNP35	NM_180699;NM_180703;NM_022717	FALSE	FALSE	FALSE	FALSE	FALSE
cg23742930	1.799e-06	chr12	131402689	rs61938914	0.016926	OpenSea			FALSE	FALSE	FALSE	FALSE	FALSE
cg19546207	1.799e-06	chr14	89493095	NA	NA	N_Shore			FALSE	FALSE	FALSE	FALSE	FALSE
cg23490727	1.799e-06	chr17	232332	NA	NA	N_Shelf			FALSE	FALSE	FALSE	FALSE	FALSE
cg14306734	1.799e-06	chr18	34833938	NA	NA	Island	BRUNOL4;BRUNOL4;BRUNOL4;BRUNOL4	NM_001025088;NM_020180;NM_001025089;NM_001025087	FALSE	FALSE	FALSE	FALSE	FALSE
cg10962535	1.799e-06	chr19	3933474	NA	NA	Island	ITGB1BP3	NM_170678	FALSE	FALSE	FALSE	FALSE	FALSE
cg22823197	1.799e-06	chr20	61664612	NA	NA	N_Shore			FALSE	FALSE	FALSE	FALSE	FALSE
cg16218424	1.798e-06	chr12	22198973	NA	NA	N_Shore	CMAS	NM_018686	FALSE	FALSE	FALSE	FALSE	FALSE
cg02347652	1.798e-06	chr12	122332665	rs34149356	0.038665	OpenSea	PSMD9	NM_002813	FALSE	FALSE	FALSE	FALSE	FALSE
cg06520812	1.798e-06	chr19	46000742	rs79312187	0.041703	N_Shore	RTN2;RTN2;FLJ40125	NM_005619;NM_206900;NM_001080401	FALSE	FALSE	FALSE	FALSE	FALSE
cg09109520	1.797e-06	chr16	57673258	NA	NA	OpenSea	GPR56;GPR56;GPR56;GPR56;GPR56;GPR56;GPR56;GPR56;GPR56	NM_001145773;NM_001145774;NM_005682;NM_001145771;NM_201525;NM_001145774;NM_201524;NM_001145772;NM_001145770	FALSE	FALSE	FALSE	FALSE	FALSE
cg22894896	1.797e-06	chr17	29886890	NA	NA	Island	MIR193A	NR_029710	FALSE	FALSE	FALSE	FALSE	FALSE
cg09934692	1.795e-06	chr12	52211788	NA	NA	N_Shelf	FIGNL2;FIGNL2	NM_001013690;NM_001013690	FALSE	FALSE	FALSE	FALSE	FALSE
cg24066316	1.795e-06	chr14	37132764	NA	NA	Island	PAX9	NM_006194	FALSE	FALSE	FALSE	FALSE	FALSE
cg22838602	1.795e-06	chr15	23084962	NA	NA	N_Shore	NIPA1;NIPA1	NM_144599;NM_001142275	FALSE	FALSE	FALSE	FALSE	FALSE
cg08273635	1.795e-06	chr15	75091082	NA	NA	OpenSea	CSK;CSK	NM_001127190;NM_004383	FALSE	FALSE	FALSE	FALSE	FALSE
cg17141783	1.794e-06	chr15	29406112	NA	NA	Island	APBA2;APBA2	NM_001130414;NM_005503	FALSE	FALSE	FALSE	FALSE	FALSE
cg21824733	1.794e-06	chr15	42197055	NA	NA	S_Shelf	EHD4	NM_139265	FALSE	FALSE	FALSE	FALSE	FALSE
cg03628719	1.794e-06	chr15	89438964	NA	NA	S_Shore	HAPLN3	NM_178232	FALSE	FALSE	FALSE	FALSE	FALSE
cg06969739	1.794e-06	chr16	55336970	NA	NA	OpenSea			FALSE	FALSE	FALSE	FALSE	FALSE
cg10533694	1.793e-06	chr14	105181370	NA	NA	Island	INF2;INF2	NM_022489;NM_001031714	FALSE	FALSE	FALSE	FALSE	FALSE
cg25195899	1.793e-06	chr17	25640203	NA	NA	OpenSea	WSB1;WSB1	NM_015626;NM_134265	FALSE	FALSE	FALSE	FALSE	FALSE
cg13987126	1.793e-06	chrX	44729166	NA	NA	N_Shelf			FALSE	FALSE	FALSE	FALSE	FALSE
cg00667315	1.792e-06	chr12	295951	rs74057603	0.010512	N_Shelf			FALSE	FALSE	FALSE	FALSE	FALSE
cg07650271	1.792e-06	chr12	82154719	NA	NA	S_Shelf			FALSE	FALSE	FALSE	FALSE	FALSE
cg09434115	1.792e-06	chr13	37679951	NA	NA	OpenSea	CSNK1A1L	NM_145203	FALSE	FALSE	FALSE	FALSE	FALSE
cg07908654	1.792e-06	chr13	41631052	NA	NA	N_Shelf			FALSE	FALSE	FALSE	FALSE	FALSE
cg17594256	1.792e-06	chr13	46014654	NA	NA	OpenSea			FALSE	FALSE	FALSE	FALSE	FALSE
cg21245004	1.792e-06	chr15	98965475	rs75116229	0.121558	S_Shore			FALSE	FALSE	FALSE	FALSE	FALSE
cg20158607	1.792e-06	chr17	75250456	rs1702919	0.156604	N_Shore			FALSE	FALSE	FALSE	FALSE	FALSE
cg12569880	1.792e-06	chr18	11151764	rs7241074	0.18053	S_Shore			FALSE	FALSE	FALSE	FALSE	FALSE
cg01209635	1.792e-06	chr19	3607269	NA	NA	Island	TBXA2R;TBXA2R	NM_201636;NM_001060	FALSE	FALSE	FALSE	FALSE	FALSE
cg02949186	1.792e-06	chr21	42733776	NA	NA	OpenSea	MX2	NM_002463	FALSE	FALSE	FALSE	FALSE	FALSE
cg01762785	1.792e-06	chr22	42226837	rs57380124	0.134826	N_Shore			FALSE	FALSE	FALSE	FALSE	FALSE
cg26714388	1.791e-06	chr12	34488729	NA	NA	Island			FALSE	FALSE	FALSE	FALSE	FALSE
cg09686870	1.791e-06	chr12	67428885	NA	NA	OpenSea			FALSE	FALSE	FALSE	FALSE	FALSE
cg11408477	1.791e-06	chr13	49875337	NA	NA	OpenSea			FALSE	FALSE	FALSE	FALSE	FALSE
cg00297993	1.791e-06	chr15	36935697	rs112208760	0.022415	OpenSea	C15orf41;C15orf41	NM_001130010;NM_032499	FALSE	FALSE	FALSE	FALSE	FALSE
cg03724368	1.791e-06	chr17	56024688	NA	NA	OpenSea			FALSE	FALSE	FALSE	FALSE	FALSE
cg01319701	1.791e-06	chr20	749264	NA	NA	OpenSea	C20orf54	NM_033409	FALSE	FALSE	FALSE	FALSE	FALSE
cg09567362	1.79e-06	chr11	134200144	NA	NA	N_Shore			FALSE	FALSE	FALSE	FALSE	FALSE
cg06755471	1.79e-06	chr13	22615265	NA	NA	OpenSea			FALSE	FALSE	FALSE	FALSE	FALSE
cg05842348	1.79e-06	chr14	37133116	NA	NA	S_Shore	PAX9	NM_006194	FALSE	FALSE	FALSE	FALSE	FALSE
cg23200931	1.79e-06	chr14	45367690	NA	NA	S_Shore	C14orf28	NM_001017923	FALSE	FALSE	FALSE	FALSE	FALSE
cg13642872	1.79e-06	chr15	78527113	NA	NA	OpenSea	ACSBG1	NM_015162	FALSE	FALSE	FALSE	FALSE	FALSE
cg22764700	1.79e-06	chr17	75798605	NA	NA	OpenSea			FALSE	FALSE	FALSE	FALSE	FALSE
cg09303645	1.789e-06	chr12	31138958	NA	NA	OpenSea	TSPAN11	NM_001080509	FALSE	FALSE	FALSE	FALSE	FALSE
cg05605564	1.789e-06	chr16	14779407	NA	NA	OpenSea	PLA2G10	NM_003561	FALSE	FALSE	FALSE	FALSE	FALSE
cg02463022	1.789e-06	chr17	38667429	NA	NA	OpenSea			FALSE	FALSE	FALSE	FALSE	FALSE
cg17899476	1.789e-06	chr19	39967276	rs35939558	0.5	OpenSea	SUPT5H;SUPT5H;SUPT5H;SUPT5H	NM_001130825;NM_001130824;NM_001111020;NM_003169	FALSE	FALSE	FALSE	FALSE	FALSE
cg03719642	1.789e-06	chr20	62570072	NA	NA	Island			FALSE	FALSE	FALSE	FALSE	FALSE
cg05656374	1.789e-06	chr21	42733825	NA	NA	OpenSea	MX2	NM_002463	FALSE	FALSE	FALSE	FALSE	FALSE
cg22997177	1.788e-06	chr12	54070527	NA	NA	N_Shore	ATP5G2;ATP5G2	NM_005176;NM_001002031	FALSE	FALSE	FALSE	FALSE	FALSE
cg01952313	1.788e-06	chr13	36050881	NA	NA	N_Shore	MIR548F5;NBEA;MAB21L1	NR_031646;NM_015678;NM_005584	FALSE	FALSE	FALSE	FALSE	FALSE
cg07804470	1.788e-06	chr13	99201496	NA	NA	OpenSea	STK24	NM_001032296	FALSE	FALSE	FALSE	FALSE	FALSE
cg18612647	1.788e-06	chr14	21093801	NA	NA	S_Shore			FALSE	FALSE	FALSE	FALSE	FALSE
cg04098270	1.788e-06	chr15	72489686	NA	NA	Island	GRAMD2	NM_001012642	FALSE	FALSE	FALSE	FALSE	FALSE
cg04124526	1.788e-06	chr17	42435351	NA	NA	S_Shelf	FAM171A2	NM_198475	FALSE	FALSE	FALSE	FALSE	FALSE
cg11067552	1.787e-06	chr14	62343481	rs144655993	0.0137	OpenSea			FALSE	FALSE	FALSE	FALSE	FALSE
cg07361448	1.787e-06	chr16	27230286	NA	NA	OpenSea	JMJD5;JMJD5	NM_024773;NM_001145348	FALSE	FALSE	FALSE	FALSE	FALSE
cg14781905	1.787e-06	chrX	153770313	NA	NA	OpenSea	IKBKG;G6PD;G6PD	NM_001099856;NM_001042351;NM_000402	FALSE	FALSE	FALSE	FALSE	FALSE
cg24789138	1.786e-06	chr15	49675495	NA	NA	OpenSea	C15orf33	NM_152647	FALSE	FALSE	FALSE	FALSE	FALSE
cg09046979	1.786e-06	chr16	28333134	NA	NA	S_Shore	SBK1	NM_001024401	FALSE	FALSE	FALSE	FALSE	FALSE
cg19338212	1.786e-06	chr19	20012149	NA	NA	Island	ZNF93	NM_031218	FALSE	FALSE	FALSE	FALSE	FALSE
cg00764981	1.785e-06	chr16	31343428	rs9933520	0.133562	S_Shore	ITGAM;ITGAM	NM_001145808;NM_000632	FALSE	FALSE	FALSE	FALSE	FALSE
cg16936289	1.785e-06	chr17	29148918	NA	NA	N_Shelf	CRLF3	NM_015986	FALSE	FALSE	FALSE	FALSE	FALSE
cg14689219	1.785e-06	chr17	58217357	NA	NA	Island			FALSE	FALSE	FALSE	FALSE	FALSE
cg21426686	1.784e-06	chr12	334268	NA	NA	OpenSea	SLC6A13	NM_016615	FALSE	FALSE	FALSE	FALSE	FALSE
cg11869007	1.784e-06	chr12	52215216	rs116545797	0.061932	Island	FIGNL2	NM_001013690	FALSE	FALSE	FALSE	FALSE	FALSE
cg14538502	1.784e-06	chr12	77269813	NA	NA	N_Shelf	CSRP2	NM_001321	FALSE	FALSE	FALSE	FALSE	FALSE
cg03274669	1.784e-06	chr13	74805233	NA	NA	OpenSea			FALSE	FALSE	FALSE	FALSE	FALSE
cg01197871	1.784e-06	chr16	89323411	NA	NA	Island			FALSE	FALSE	FALSE	FALSE	FALSE
cg25070639	1.784e-06	chr17	41170693	NA	NA	N_Shelf	VAT1	NM_006373	FALSE	FALSE	FALSE	FALSE	FALSE
cg04988694	1.784e-06	chr17	80889053	NA	NA	Island	TBCD	NM_005993	FALSE	FALSE	FALSE	FALSE	FALSE
cg08669447	1.784e-06	chr19	44203749	NA	NA	Island			FALSE	FALSE	FALSE	FALSE	FALSE
cg07827435	1.784e-06	chr20	61447038	NA	NA	N_Shore	COL9A3	NM_001853	FALSE	FALSE	FALSE	FALSE	FALSE
cg25066972	1.783e-06	chr14	82002568	NA	NA	S_Shelf			FALSE	FALSE	FALSE	FALSE	FALSE
cg05289698	1.783e-06	chr15	59908160	NA	NA	OpenSea	GCNT3	NM_004751	FALSE	FALSE	FALSE	FALSE	FALSE
cg26312951	1.783e-06	chr21	42797847	NA	NA	N_Shore	MX1;MX1	NM_002462;NM_001144925	FALSE	FALSE	FALSE	FALSE	FALSE
cg02246190	1.782e-06	chr13	61989859	NA	NA	OpenSea	PCDH20	NM_022843	FALSE	FALSE	FALSE	FALSE	FALSE
cg11125758	1.782e-06	chr14	83591622	NA	NA	OpenSea			FALSE	FALSE	FALSE	FALSE	FALSE
cg22546696	1.782e-06	chr15	41952645	NA	NA	Island	MGA;MGA;MGA;MGA	NM_001080541;NM_001164273;NM_001080541;NM_001164273	FALSE	FALSE	FALSE	FALSE	FALSE
cg11987068	1.782e-06	chr15	77900788	rs73450961	0.022415	OpenSea			FALSE	FALSE	FALSE	FALSE	FALSE
cg09913171	1.781e-06	chr12	133010946	NA	NA	S_Shore			FALSE	FALSE	FALSE	FALSE	FALSE
cg19349476	1.781e-06	chr13	101315254	NA	NA	OpenSea	TMTC4;TMTC4	NM_001079669;NM_032813	FALSE	FALSE	FALSE	FALSE	FALSE
cg13344757	1.781e-06	chr17	26904381	NA	NA	OpenSea	ALDOC	NM_005165	FALSE	FALSE	FALSE	FALSE	FALSE
cg01757124	1.781e-06	chr17	76320916	NA	NA	OpenSea			FALSE	FALSE	FALSE	FALSE	FALSE
cg16430726	1.78e-06	chr13	41302238	NA	NA	OpenSea	MIR320D1	NR_031723	FALSE	FALSE	FALSE	FALSE	FALSE
cg25658983	1.78e-06	chr13	46426026	NA	NA	OpenSea	SIAH3	NM_198849	FALSE	FALSE	FALSE	FALSE	FALSE
cg04633683	1.78e-06	chr16	29837056	NA	NA	OpenSea	MVP;MVP	NM_017458;NM_005115	FALSE	FALSE	FALSE	FALSE	FALSE
cg26154851	1.779e-06	chr12	101961257	NA	NA	OpenSea			FALSE	FALSE	FALSE	FALSE	FALSE
cg23541676	1.779e-06	chr13	113088886	NA	NA	OpenSea	C13orf28	NM_145248	FALSE	FALSE	FALSE	FALSE	FALSE
cg02207155	1.779e-06	chr14	80854710	NA	NA	OpenSea			FALSE	FALSE	FALSE	FALSE	FALSE
cg02566978	1.779e-06	chr15	75076251	NA	NA	S_Shore	CSK;CSK	NM_004383;NM_001127190	FALSE	FALSE	FALSE	FALSE	FALSE
cg02061130	1.779e-06	chr17	1387922	NA	NA	N_Shore	MYO1C;MYO1C;MYO1C	NM_033375;NM_001080779;NM_001080950	FALSE	FALSE	FALSE	FALSE	FALSE
cg04647529	1.779e-06	chr17	38632764	NA	NA	OpenSea	TNS4	NM_032865	FALSE	FALSE	FALSE	FALSE	FALSE
cg12229387	1.779e-06	chr17	39867328	NA	NA	OpenSea	GAST	NM_000805	FALSE	FALSE	FALSE	FALSE	FALSE
cg12244647	1.779e-06	chr22	50737978	NA	NA	Island	PLXNB2	NM_012401	FALSE	FALSE	FALSE	FALSE	FALSE
cg08881159	1.779e-06	chrX	6146780	NA	NA	S_Shore	NLGN4X;NLGN4X	NM_181332;NM_020742	FALSE	FALSE	FALSE	FALSE	FALSE
cg03370117	1.778e-06	chr14	69620847	NA	NA	S_Shore	DCAF5	NM_003861	FALSE	FALSE	FALSE	FALSE	FALSE
cg06335980	1.778e-06	chr16	2326666	NA	NA	OpenSea	ABCA3	NM_001089	FALSE	FALSE	FALSE	FALSE	FALSE
cg18226098	1.778e-06	chr19	917109	rs116938043	0.013889	Island	KISS1R	NM_032551	FALSE	FALSE	FALSE	FALSE	FALSE
cg15604242	1.778e-06	chr19	11450739	NA	NA	S_Shore	RAB3D	NM_004283	FALSE	FALSE	FALSE	FALSE	FALSE
cg06708720	1.777e-06	chr12	1099075	NA	NA	N_Shore	ERC1;ERC1;ERC1;ERC1;ERC1	NM_178040;NR_027949;NR_027946;NR_027948;NM_178039	FALSE	FALSE	FALSE	FALSE	FALSE
cg04826345	1.777e-06	chr13	22615334	NA	NA	OpenSea			FALSE	FALSE	FALSE	FALSE	FALSE
cg00872726	1.777e-06	chr14	97499908	NA	NA	Island			FALSE	FALSE	FALSE	FALSE	FALSE
cg09744397	1.777e-06	chr15	102265293	NA	NA	S_Shore	TARSL2	NM_152334	FALSE	FALSE	FALSE	FALSE	FALSE
cg00960700	1.777e-06	chr17	80709150	NA	NA	Island	TBCD	NM_005993	FALSE	FALSE	FALSE	FALSE	FALSE
cg08825817	1.776e-06	chr12	132325071	NA	NA	Island	MMP17	NM_016155	FALSE	FALSE	FALSE	FALSE	FALSE
cg13254979	1.776e-06	chr13	24040510	NA	NA	Island			FALSE	FALSE	FALSE	FALSE	FALSE
cg08203127	1.776e-06	chr16	331727	NA	NA	N_Shore	ARHGDIG;PDIA2	NM_001176;NM_006849	FALSE	FALSE	FALSE	FALSE	FALSE
cg23252828	1.776e-06	chr17	17635366	NA	NA	OpenSea	RAI1	NM_030665	FALSE	FALSE	FALSE	FALSE	FALSE
cg23251296	1.776e-06	chr17	62011014	NA	NA	OpenSea	CD79B;CD79B;CD79B	NM_001039933;NM_000626;NM_021602	FALSE	FALSE	FALSE	FALSE	FALSE
ch.19.841535R	1.776e-06	chr19	19923956	NA	NA	OpenSea	ZNF506;ZNF506	NM_001145404;NM_001099269	FALSE	FALSE	FALSE	FALSE	FALSE
cg05212138	1.776e-06	chr20	23063119	NA	NA	OpenSea	CD93	NM_012072	FALSE	FALSE	FALSE	FALSE	FALSE
cg24320612	1.776e-06	chr20	61051317	rs77067995	0.055715	Island	GATA5	NM_080473	FALSE	FALSE	FALSE	FALSE	FALSE
cg11205006	1.776e-06	chr22	26875499	NA	NA	N_Shelf	HPS4;HPS4;HPS4	NM_152841;NM_152841;NM_022081	FALSE	FALSE	FALSE	FALSE	FALSE
cg27184903	1.775e-06	chr15	29285727	NA	NA	OpenSea	APBA2;APBA2	NM_005503;NM_001130414	FALSE	FALSE	FALSE	FALSE	FALSE
cg05529039	1.775e-06	chr17	40995583	NA	NA	OpenSea	PSME3;PSME3;AOC2;AOC2	NM_176863;NM_005789;NM_001158;NM_009590	FALSE	FALSE	FALSE	FALSE	FALSE
cg12798194	1.775e-06	chr17	43462791	NA	NA	OpenSea			FALSE	FALSE	FALSE	FALSE	FALSE
cg26272575	1.775e-06	chr20	16555475	NA	NA	N_Shore	KIF16B	NM_024704	FALSE	FALSE	FALSE	FALSE	FALSE
cg01319581	1.775e-06	chrX	16732043	NA	NA	S_Shore	CTPS2;CTPS2	NM_019857;NM_175859	FALSE	FALSE	FALSE	FALSE	FALSE
cg18304766	1.774e-06	chr12	66220165	NA	NA	Island	RPSAP52;HMGA2;HMGA2	NR_026825;NM_003484;NM_003483	FALSE	FALSE	FALSE	FALSE	FALSE
cg17263089	1.774e-06	chr12	98986181	NA	NA	N_Shore	SLC25A3;SLC25A3;SLC25A3	NM_213611;NM_005888;NM_002635	FALSE	FALSE	FALSE	FALSE	FALSE
cg20248654	1.774e-06	chr13	91825341	NA	NA	N_Shore			FALSE	FALSE	FALSE	FALSE	FALSE
cg26843848	1.774e-06	chr16	3225401	NA	NA	Island			FALSE	FALSE	FALSE	FALSE	FALSE
cg24079381	1.774e-06	chr17	77115473	rs61382501	0.021938	OpenSea	HRNBP3	NM_001082575	FALSE	FALSE	FALSE	FALSE	FALSE
cg02406092	1.774e-06	chr19	39876337	NA	NA	OpenSea	PAF1	NM_019088	FALSE	FALSE	FALSE	FALSE	FALSE
cg08158662	1.773e-06	chr12	34489995	NA	NA	Island			FALSE	FALSE	FALSE	FALSE	FALSE
cg15157312	1.773e-06	chr13	54740236	NA	NA	OpenSea			FALSE	FALSE	FALSE	FALSE	FALSE
cg09225537	1.773e-06	chr15	41952491	NA	NA	N_Shore	MGA;MGA	NM_001080541;NM_001164273	FALSE	FALSE	FALSE	FALSE	FALSE
cg00310412	1.773e-06	chr15	74724918	NA	NA	N_Shore	SEMA7A;SEMA7A;SEMA7A	NM_003612;NM_001146029;NM_001146030	FALSE	FALSE	FALSE	FALSE	FALSE
cg17696268	1.773e-06	chr20	14319035	rs743216	0.191459	OpenSea	FLRT3;MACROD2;FLRT3	NM_013281;NM_080676;NM_198391	FALSE	FALSE	FALSE	FALSE	FALSE
cg08495027	1.773e-06	chr22	31364830	NA	NA	Island	MORC2;TUG1	NM_014941;NR_002323	FALSE	FALSE	FALSE	FALSE	FALSE
cg07476236	1.772e-06	chr13	21680693	NA	NA	S_Shelf			FALSE	FALSE	FALSE	FALSE	FALSE
cg13717532	1.772e-06	chr14	68972555	NA	NA	OpenSea	RAD51L1	NM_133509	FALSE	FALSE	FALSE	FALSE	FALSE
cg24969902	1.772e-06	chr14	100259020	rs59446534	0.198905	N_Shore	EML1;EML1	NM_004434;NM_001008707	FALSE	FALSE	FALSE	FALSE	FALSE
cg27569300	1.772e-06	chr15	99645065	NA	NA	Island	SYNM;SYNM	NM_145728;NM_015286	FALSE	FALSE	FALSE	FALSE	FALSE
cg05922563	1.772e-06	chr17	40611593	NA	NA	S_Shore	ATP6V0A1;ATP6V0A1;ATP6V0A1	NM_005177;NM_001130020;NM_001130021	FALSE	FALSE	FALSE	FALSE	FALSE
cg23841467	1.772e-06	chr18	5896267	NA	NA	S_Shore			FALSE	FALSE	FALSE	FALSE	FALSE
cg02021789	1.772e-06	chr19	15162515	rs11085944	0.162409	OpenSea	CASP14	NM_012114	FALSE	FALSE	FALSE	FALSE	FALSE
cg00638073	1.772e-06	chr22	19113955	rs111424618	0.023121	S_Shelf			FALSE	FALSE	FALSE	FALSE	FALSE
cg02165670	1.771e-06	chr13	94764647	NA	NA	OpenSea	GPC6	NM_005708	FALSE	FALSE	FALSE	FALSE	FALSE
cg17002899	1.771e-06	chr14	21727471	NA	NA	OpenSea	HNRNPC;HNRNPC;HNRNPC;HNRNPC	NM_031314;NM_001077442;NM_001077443;NM_004500	FALSE	FALSE	FALSE	FALSE	FALSE
cg01523474	1.771e-06	chr14	45365651	NA	NA	N_Shore	C14orf28	NM_001017923	FALSE	FALSE	FALSE	FALSE	FALSE
cg19287714	1.771e-06	chr15	22960840	rs2289818	0.456775	OpenSea	CYFIP1;CYFIP1	NM_014608;NM_001033028	FALSE	FALSE	FALSE	FALSE	FALSE
cg27400956	1.771e-06	chr16	9102416	NA	NA	OpenSea			FALSE	FALSE	FALSE	FALSE	FALSE
cg05711284	1.771e-06	chr16	74697572	NA	NA	N_Shelf	RFWD3	NM_018124	FALSE	FALSE	FALSE	FALSE	FALSE
cg08312355	1.771e-06	chr17	37821536	NA	NA	N_Shelf	TCAP	NM_003673	FALSE	FALSE	FALSE	FALSE	FALSE
cg12658720	1.771e-06	chr17	59488443	rs8066348	0.151941	Island	C17orf82	NM_203425	FALSE	FALSE	FALSE	FALSE	FALSE
cg08025954	1.771e-06	chr22	24823455	NA	NA	S_Shelf	ADORA2A	NM_000675	FALSE	FALSE	FALSE	FALSE	FALSE
cg20718483	1.77e-06	chr13	31948315	NA	NA	OpenSea			FALSE	FALSE	FALSE	FALSE	FALSE
cg19712291	1.77e-06	chr13	36927379	NA	NA	OpenSea	SPG20	NM_001142294	FALSE	FALSE	FALSE	FALSE	FALSE
cg06192883	1.77e-06	chr15	52554171	NA	NA	OpenSea	MYO5C	NM_018728	FALSE	FALSE	FALSE	FALSE	FALSE
cg08390979	1.77e-06	chr16	6094220	NA	NA	OpenSea	A2BP1;A2BP1	NM_001142333;NM_018723	FALSE	FALSE	FALSE	FALSE	FALSE
cg07171864	1.77e-06	chr16	75247277	rs7195852	0.138483	OpenSea			FALSE	FALSE	FALSE	FALSE	FALSE
cg11794735	1.77e-06	chr17	146404	rs11867532	0.262507	OpenSea	RPH3AL	NM_006987	FALSE	FALSE	FALSE	FALSE	FALSE
cg06808983	1.77e-06	chr17	42148292	NA	NA	Island	G6PC3;G6PC3;G6PC3;G6PC3	NM_138387;NR_028582;NR_028581;NM_138387	FALSE	FALSE	FALSE	FALSE	FALSE
cg25269247	1.77e-06	chr17	42401439	NA	NA	N_Shore	SLC25A39;SLC25A39	NM_001143780;NM_016016	FALSE	FALSE	FALSE	FALSE	FALSE
cg20152891	1.77e-06	chr19	49944506	NA	NA	Island	SLC17A7	NM_020309	FALSE	FALSE	FALSE	FALSE	FALSE
cg04200938	1.77e-06	chr22	45665536	NA	NA	S_Shore			FALSE	FALSE	FALSE	FALSE	FALSE
cg13020518	1.77e-06	chr22	49575834	NA	NA	N_Shelf			FALSE	FALSE	FALSE	FALSE	FALSE
cg24727480	1.769e-06	chr12	109901083	NA	NA	OpenSea	KCTD10	NM_031954	FALSE	FALSE	FALSE	FALSE	FALSE
cg23125200	1.769e-06	chr13	20806732	NA	NA	Island	GJB6;GJB6;GJB6;GJB6	NM_001110221;NM_001110220;NM_001110219;NM_006783	FALSE	FALSE	FALSE	FALSE	FALSE
cg26898336	1.769e-06	chr17	15244519	NA	NA	N_Shore	TEKT3	NM_031898	FALSE	FALSE	FALSE	FALSE	FALSE
cg13702000	1.769e-06	chr17	38966101	NA	NA	OpenSea			FALSE	FALSE	FALSE	FALSE	FALSE
cg08059112	1.769e-06	chr19	2294887	NA	NA	Island	LINGO3	NM_001101391	FALSE	FALSE	FALSE	FALSE	FALSE
cg13840526	1.769e-06	chr21	47009146	NA	NA	N_Shore			FALSE	FALSE	FALSE	FALSE	FALSE
cg16775856	1.769e-06	chr22	39933211	NA	NA	S_Shelf			FALSE	FALSE	FALSE	FALSE	FALSE
cg06381879	1.768e-06	chr12	125668924	NA	NA	N_Shore			FALSE	FALSE	FALSE	FALSE	FALSE
cg10805850	1.768e-06	chr13	98794470	NA	NA	Island	FARP1;FARP1	NM_005766;NM_001001715	FALSE	FALSE	FALSE	FALSE	FALSE
cg16200799	1.768e-06	chr17	60717850	NA	NA	OpenSea	MRC2	NM_006039	FALSE	FALSE	FALSE	FALSE	FALSE
cg20834073	1.768e-06	chr17	79623661	NA	NA	OpenSea	PDE6G;PDE6G	NR_026872;NM_002602	FALSE	FALSE	FALSE	FALSE	FALSE
cg19212949	1.768e-06	chr19	57323840	NA	NA	OpenSea	PEG3;PEG3;PEG3;ZIM2;ZIM2;PEG3;ZIM2;PEG3;PEG3AS	NM_001146186;NM_001146187;NM_001146185;NM_001146327;NM_001146326;NM_001146184;NM_015363;NM_006210;NR_023847	FALSE	FALSE	FALSE	FALSE	FALSE
cg06159562	1.767e-06	chr16	89424793	NA	NA	OpenSea	ANKRD11	NM_013275	FALSE	FALSE	FALSE	FALSE	FALSE
cg17896965	1.767e-06	chr17	39728425	rs76445970	0.013889	OpenSea	KRT9	NM_000226	FALSE	FALSE	FALSE	FALSE	FALSE
cg05056653	1.767e-06	chr17	81023856	NA	NA	N_Shore			FALSE	FALSE	FALSE	FALSE	FALSE
cg04455712	1.767e-06	chr21	45112962	rs2236667	0.351045	N_Shore	RRP1B	NM_015056	FALSE	FALSE	FALSE	FALSE	FALSE
cg02905198	1.766e-06	chr12	54070610	NA	NA	N_Shore	ATP5G2;ATP5G2	NM_005176;NM_001002031	FALSE	FALSE	FALSE	FALSE	FALSE
cg14413050	1.766e-06	chr13	22615145	rs112321963	0.010979	OpenSea			FALSE	FALSE	FALSE	FALSE	FALSE
cg01019355	1.766e-06	chr13	27712255	NA	NA	OpenSea	USP12	NM_182488	FALSE	FALSE	FALSE	FALSE	FALSE
cg09519954	1.766e-06	chr16	3847222	NA	NA	OpenSea	CREBBP;CREBBP	NM_001079846;NM_004380	FALSE	FALSE	FALSE	FALSE	FALSE
cg22700854	1.766e-06	chr17	79859932	NA	NA	Island	NPB	NM_148896	FALSE	FALSE	FALSE	FALSE	FALSE
cg26521708	1.765e-06	chr12	91573301	NA	NA	OpenSea	DCN;DCN;DCN;DCN;DCN;DCN;DCN	NM_133503;NM_133506;NM_133503;NM_133507;NM_133505;NM_133504;NM_001920	FALSE	FALSE	FALSE	FALSE	FALSE
cg07397956	1.765e-06	chr14	37132774	rs2236007	0.172315	Island	PAX9	NM_006194	FALSE	FALSE	FALSE	FALSE	FALSE
cg00316759	1.765e-06	chr15	71407484	NA	NA	N_Shore	CT62;CT62	NM_001102658;NM_001102658	FALSE	FALSE	FALSE	FALSE	FALSE
cg22968401	1.765e-06	chr17	27370009	NA	NA	OpenSea	PIPOX;PIPOX	NM_016518;NM_016518	FALSE	FALSE	FALSE	FALSE	FALSE
cg00381541	1.765e-06	chr17	40192279	NA	NA	Island			FALSE	FALSE	FALSE	FALSE	FALSE
cg03053757	1.765e-06	chr19	10589579	NA	NA	N_Shore			FALSE	FALSE	FALSE	FALSE	FALSE
cg07577731	1.765e-06	chr19	51328577	NA	NA	N_Shore	KLK15;KLK15;KLK15	NM_017509;NM_138563;NM_138564	FALSE	FALSE	FALSE	FALSE	FALSE
cg13553936	1.764e-06	chr13	114202067	rs56118888	0.197717	N_Shore	TMCO3	NM_017905	FALSE	FALSE	FALSE	FALSE	FALSE
cg20385229	1.764e-06	chr14	78175470	NA	NA	S_Shore	ALKBH1;C14orf156	NM_006020;NM_031210	FALSE	FALSE	FALSE	FALSE	FALSE
cg13373318	1.764e-06	chr15	65686654	NA	NA	N_Shore	IGDCC4	NM_020962	FALSE	FALSE	FALSE	FALSE	FALSE
cg04010868	1.764e-06	chr16	11876381	NA	NA	OpenSea	ZC3H7A;ZC3H7A	NM_014153;NM_014153	FALSE	FALSE	FALSE	FALSE	FALSE
cg01019875	1.764e-06	chr17	6945620	NA	NA	Island	SLC16A11	NM_153357	FALSE	FALSE	FALSE	FALSE	FALSE
cg21963535	1.764e-06	chr20	44098285	NA	NA	Island	WFDC2	NM_006103	FALSE	FALSE	FALSE	FALSE	FALSE
cg21431832	1.764e-06	chr22	26875652	NA	NA	N_Shelf	HPS4;HPS4	NM_152841;NM_022081	FALSE	FALSE	FALSE	FALSE	FALSE
cg12020794	1.763e-06	chr12	114370423	NA	NA	OpenSea	RBM19;RBM19;RBM19	NM_001146698;NM_001146699;NM_016196	FALSE	FALSE	FALSE	FALSE	FALSE
cg23223544	1.763e-06	chr13	114807760	NA	NA	Island	RASA3	NM_007368	FALSE	FALSE	FALSE	FALSE	FALSE
cg06754445	1.763e-06	chr16	10479875	NA	NA	Island			FALSE	FALSE	FALSE	FALSE	FALSE
cg09906647	1.763e-06	chr17	26939344	NA	NA	OpenSea	FLJ25006;LOC645851	NM_144610;NR_024395	FALSE	FALSE	FALSE	FALSE	FALSE
cg18007049	1.763e-06	chr17	31617566	NA	NA	N_Shore	ACCN1;ACCN1	NM_183377;NM_001094	FALSE	FALSE	FALSE	FALSE	FALSE
cg21293537	1.763e-06	chr20	2308779	NA	NA	Island	TGM3	NM_003245	FALSE	FALSE	FALSE	FALSE	FALSE
cg19961522	1.763e-06	chr20	30407388	NA	NA	N_Shelf	MYLK2	NM_033118	FALSE	FALSE	FALSE	FALSE	FALSE
cg01329151	1.763e-06	chr20	61559756	NA	NA	N_Shore	DIDO1;DIDO1;DIDO1	NM_022105;NM_080797;NM_033081	FALSE	FALSE	FALSE	FALSE	FALSE
cg14996220	1.762e-06	chr12	85673270	NA	NA	N_Shore	ALX1	NM_006982	FALSE	FALSE	FALSE	FALSE	FALSE
cg00946992	1.762e-06	chr14	29227969	NA	NA	OpenSea			FALSE	FALSE	FALSE	FALSE	FALSE
cg14471244	1.762e-06	chr14	80677608	NA	NA	OpenSea	DIO2;DIO2;DIO2	NM_013989;NM_001007023;NM_000793	FALSE	FALSE	FALSE	FALSE	FALSE
cg08870914	1.762e-06	chr17	15281288	NA	NA	OpenSea			FALSE	FALSE	FALSE	FALSE	FALSE
cg06874016	1.762e-06	chr17	40177415	NA	NA	OpenSea	NKIRAS2;NKIRAS2;NKIRAS2;NKIRAS2;NKIRAS2	NM_001144927;NM_001144928;NM_017595;NM_001144929;NM_001001349	FALSE	TRUE	TRUE	FALSE	FALSE
cg02094337	1.762e-06	chr17	80542118	NA	NA	Island	FOXK2	NM_004514	FALSE	FALSE	FALSE	FALSE	FALSE
cg23519308	1.762e-06	chr19	34012901	rs40500	0.166364	Island	PEPD;PEPD;PEPD	NM_001166057;NM_001166056;NM_000285	FALSE	FALSE	FALSE	FALSE	FALSE
cg01584939	1.762e-06	chr22	37254322	NA	NA	S_Shore			FALSE	FALSE	FALSE	FALSE	FALSE
cg25992016	1.761e-06	chr13	77387018	NA	NA	OpenSea			FALSE	FALSE	FALSE	FALSE	FALSE
cg26531286	1.761e-06	chr13	98799358	NA	NA	S_Shelf	FARP1;FARP1	NM_001001715;NM_005766	FALSE	FALSE	FALSE	FALSE	FALSE
cg00086809	1.761e-06	chr16	640354	rs75446372	0.016629	Island	RAB40C	NM_021168	FALSE	FALSE	FALSE	FALSE	FALSE
cg08370430	1.761e-06	chr17	12927578	NA	NA	OpenSea			FALSE	FALSE	FALSE	FALSE	FALSE
cg09858022	1.761e-06	chr17	38465333	NA	NA	OpenSea	RARA	NM_000964	FALSE	FALSE	FALSE	FALSE	FALSE
cg08248231	1.761e-06	chr17	76559736	rs1530433	0.000623	OpenSea	DNAH17	NM_173628	FALSE	FALSE	FALSE	FALSE	FALSE
cg25899954	1.761e-06	chr18	8660164	rs400839	0.000227	Island			FALSE	FALSE	FALSE	FALSE	FALSE
cg15039853	1.761e-06	chr19	46731941	NA	NA	OpenSea	IGFL1	NM_198541	FALSE	FALSE	FALSE	FALSE	FALSE
cg04003920	1.761e-06	chr20	44054623	NA	NA	OpenSea	PIGT	NM_015937	FALSE	FALSE	FALSE	FALSE	FALSE
cg04762412	1.761e-06	chr20	44691505	NA	NA	S_Shelf	NCOA5	NM_020967	FALSE	FALSE	FALSE	FALSE	FALSE
cg14170265	1.761e-06	chr21	33452295	rs2298358	0.11677	OpenSea	NCRNA00159	NR_024352	FALSE	FALSE	FALSE	FALSE	FALSE
cg08841829	1.761e-06	chr21	43638893	NA	NA	N_Shore	ABCG1;ABCG1;ABCG1;ABCG1;ABCG1;ABCG1	NM_207174;NM_016818;NM_207628;NM_207627;NM_207629;NM_004915	FALSE	FALSE	FALSE	FALSE	FALSE
cg02352252	1.76e-06	chr12	90234041	NA	NA	OpenSea			FALSE	FALSE	FALSE	FALSE	FALSE
cg17355042	1.76e-06	chr17	7128557	NA	NA	OpenSea	ACADVL;ACADVL	NM_000018;NM_001033859	FALSE	FALSE	FALSE	FALSE	FALSE
cg27144883	1.76e-06	chr17	13696080	NA	NA	OpenSea			FALSE	FALSE	FALSE	FALSE	FALSE
cg16053677	1.76e-06	chr18	9261071	NA	NA	OpenSea	ANKRD12;ANKRD12	NM_001083625;NM_015208	FALSE	FALSE	FALSE	FALSE	FALSE
cg11881562	1.76e-06	chr19	49633902	NA	NA	Island	PPFIA3	NM_003660	FALSE	FALSE	FALSE	FALSE	FALSE
cg03289872	1.76e-06	chr19	56989102	NA	NA	Island	ZNF667;ZNF667	NM_022103;NR_030740	FALSE	FALSE	FALSE	FALSE	FALSE
cg12405983	1.76e-06	chr19	58630240	NA	NA	Island	ZSCAN18;ZSCAN18	NR_027135;NM_001145542	FALSE	FALSE	FALSE	FALSE	FALSE
cg25636478	1.76e-06	chr20	6750989	rs1049007	0.275515	S_Shore	BMP2	NM_001200	FALSE	FALSE	FALSE	FALSE	FALSE
cg24133380	1.76e-06	chr22	43833891	NA	NA	S_Shelf	MPPED1	NM_001044370	FALSE	FALSE	FALSE	FALSE	FALSE
cg27067760	1.759e-06	chr14	75743684	NA	NA	Island			FALSE	FALSE	FALSE	FALSE	FALSE
cg25649826	1.759e-06	chr17	20938740	NA	NA	OpenSea	USP22	NM_015276	FALSE	FALSE	FALSE	FALSE	FALSE
cg15916628	1.759e-06	chr19	56092834	rs1079082	0.16274	S_Shore	ZNF579	NM_152600	FALSE	FALSE	FALSE	FALSE	FALSE
cg02310386	1.758e-06	chr12	103311761	NA	NA	S_Shore	PAH	NM_000277	FALSE	FALSE	FALSE	FALSE	FALSE
cg25114011	1.758e-06	chr13	113104071	NA	NA	N_Shelf			FALSE	FALSE	FALSE	FALSE	FALSE
cg24300038	1.758e-06	chr13	113819356	NA	NA	OpenSea	PROZ	NM_003891	FALSE	FALSE	FALSE	FALSE	FALSE
cg06864351	1.758e-06	chr14	85938115	NA	NA	OpenSea			FALSE	FALSE	FALSE	FALSE	FALSE
cg07478122	1.758e-06	chr15	25230421	NA	NA	OpenSea	PAR5	NR_022008	FALSE	FALSE	FALSE	FALSE	FALSE
cg07632934	1.758e-06	chr15	25422945	NA	NA	OpenSea	SNORD115-9;SNORD115-5;SNORD115-12;SNORD115-10	NR_003301;NR_003297;NR_003304;NR_003302	FALSE	FALSE	FALSE	FALSE	FALSE
cg11773558	1.758e-06	chr19	23942126	rs7409036	0.022125	S_Shore	ZNF681	NM_138286	FALSE	FALSE	FALSE	FALSE	FALSE
cg18701660	1.758e-06	chr19	34012935	NA	NA	Island	PEPD;PEPD;PEPD	NM_001166057;NM_001166056;NM_000285	FALSE	FALSE	FALSE	FALSE	FALSE
cg24160312	1.758e-06	chr19	50396010	NA	NA	S_Shelf	IL4I1;IL4I1	NM_152899;NM_172374	FALSE	FALSE	FALSE	FALSE	FALSE
cg17040303	1.758e-06	chr21	38070535	NA	NA	Island	SIM2;SIM2	NM_005069;NM_009586	FALSE	FALSE	FALSE	FALSE	FALSE
cg07599979	1.758e-06	chr21	38592612	NA	NA	N_Shore	DSCR9	NR_026719	FALSE	FALSE	FALSE	FALSE	FALSE
cg25406755	1.758e-06	chr22	26908877	NA	NA	S_Shore	TFIP11;TFIP11	NM_001008697;NM_012143	FALSE	FALSE	FALSE	FALSE	FALSE
cg05955831	1.757e-06	chr15	77568977	NA	NA	OpenSea	SGK269	NM_024776	FALSE	FALSE	FALSE	FALSE	FALSE
cg20143473	1.757e-06	chr17	39557364	NA	NA	OpenSea			FALSE	FALSE	FALSE	FALSE	FALSE
cg01823428	1.757e-06	chr17	44892277	NA	NA	N_Shelf	WNT3	NM_030753	FALSE	FALSE	FALSE	FALSE	FALSE
cg21328810	1.757e-06	chr19	50829227	NA	NA	Island	KCNC3	NM_004977	FALSE	FALSE	FALSE	FALSE	FALSE
cg11573625	1.756e-06	chr12	76215360	rs78539424	0.012598	OpenSea			FALSE	FALSE	FALSE	FALSE	FALSE
cg19987122	1.756e-06	chr13	113489858	rs112327968	0.033852	N_Shelf	ATP11A;ATP11A	NM_015205;NM_032189	FALSE	FALSE	FALSE	FALSE	FALSE
cg16565031	1.756e-06	chr14	70186289	NA	NA	OpenSea			FALSE	FALSE	FALSE	FALSE	FALSE
cg00774088	1.756e-06	chr15	26109245	rs76007728	0.038426	S_Shore	ATP10A	NM_024490	FALSE	FALSE	FALSE	FALSE	FALSE
cg01138448	1.756e-06	chr15	45028595	NA	NA	OpenSea	TRIM69;TRIM69;TRIM69;TRIM69	NM_080745;NM_182985;NM_182985;NM_080745	FALSE	FALSE	FALSE	FALSE	FALSE
cg14825976	1.756e-06	chr18	13611370	NA	NA	OpenSea	C18orf1;C18orf1;C18orf1;C18orf1	NM_001003675;NM_181481;NM_181482;NM_001003674	FALSE	FALSE	FALSE	FALSE	FALSE
cg14733535	1.755e-06	chr12	99287793	NA	NA	N_Shore	ANKS1B;ANKS1B;ANKS1B	NM_020140;NM_152788;NM_181670	FALSE	FALSE	FALSE	FALSE	FALSE
cg24553417	1.755e-06	chr13	50244794	NA	NA	OpenSea	EBPL	NM_032565	FALSE	FALSE	FALSE	FALSE	FALSE
cg27382568	1.755e-06	chr16	89323363	NA	NA	Island			FALSE	FALSE	FALSE	FALSE	FALSE
cg02182592	1.755e-06	chr17	79102969	NA	NA	Island	AATK	NM_001080395	FALSE	FALSE	FALSE	FALSE	FALSE
cg14631706	1.755e-06	chr18	35104534	NA	NA	Island	BRUNOL4;BRUNOL4;BRUNOL4;BRUNOL4	NM_001025088;NM_020180;NM_001025089;NM_001025087	FALSE	FALSE	FALSE	FALSE	FALSE
cg12546181	1.755e-06	chr19	48902029	NA	NA	Island	GRIN2D	NM_000836	FALSE	FALSE	FALSE	FALSE	FALSE
cg22645062	1.755e-06	chr19	49494771	NA	NA	N_Shore	GYS1;GYS1;GYS1	NM_001161587;NR_027763;NM_002103	FALSE	FALSE	FALSE	FALSE	FALSE
cg17549853	1.755e-06	chr21	46932386	NA	NA	Island	COL18A1;COL18A1;COL18A1	NM_030582;NM_130444;NM_130445	FALSE	FALSE	FALSE	FALSE	FALSE
cg10818781	1.754e-06	chr12	7081178	NA	NA	S_Shore	PHB2;PHB2;EMG1	NM_001144831;NM_007273;NM_006331	FALSE	FALSE	FALSE	FALSE	FALSE
cg22200736	1.754e-06	chr12	52995358	NA	NA	S_Shore	KRT72;KRT72;KRT72	NM_080747;NM_001146226;NM_001146225	FALSE	FALSE	FALSE	FALSE	FALSE
cg04657044	1.754e-06	chr13	48806707	NA	NA	N_Shore	ITM2B	NM_021999	FALSE	FALSE	FALSE	FALSE	FALSE
cg15775549	1.754e-06	chr15	35048680	NA	NA	S_Shore			FALSE	FALSE	FALSE	FALSE	FALSE
cg26742187	1.754e-06	chr16	1131907	rs1469820	0.375	S_Shore			FALSE	FALSE	FALSE	FALSE	FALSE
cg00047753	1.754e-06	chr17	8244936	rs7218192	0.303913	OpenSea	ODF4	NM_153007	FALSE	FALSE	FALSE	FALSE	FALSE
cg13328771	1.754e-06	chr17	34255494	NA	NA	N_Shelf	RDM1;RDM1;RDM1;RDM1;RDM1;RDM1;RDM1;RDM1;RDM1;RDM1;RDM1;RDM1;RDM1	NR_027999;NR_027997;NR_027998;NM_145654;NM_001163120;NM_001163121;NM_001163122;NM_001163124;NR_028000;NM_001163125;NM_001034836;NM_001163130;NR_027996	FALSE	FALSE	FALSE	FALSE	FALSE
cg18742986	1.754e-06	chr18	47866749	rs1992410	0.383079	Island			FALSE	FALSE	FALSE	FALSE	FALSE
cg24691255	1.754e-06	chr18	61553966	NA	NA	OpenSea	SERPINB2;SERPINB2	NM_001143818;NM_002575	FALSE	FALSE	FALSE	FALSE	FALSE
cg09255748	1.754e-06	chr19	40004995	NA	NA	N_Shore	SELV	NM_182704	FALSE	FALSE	FALSE	FALSE	FALSE
ch.X.346519R	1.754e-06	chrX	21559778	NA	NA	OpenSea	CNKSR2;CNKSR2;CNKSR2;CNKSR2	NM_001168649;NM_001168648;NM_014927;NM_001168647	FALSE	FALSE	FALSE	FALSE	FALSE
cg04253077	1.753e-06	chr14	81035143	NA	NA	OpenSea	C14orf145	NM_152446	FALSE	FALSE	FALSE	FALSE	FALSE
cg13858975	1.753e-06	chr15	52016644	NA	NA	OpenSea	LYSMD2;LYSMD2	NM_153374;NM_001143917	FALSE	FALSE	FALSE	FALSE	FALSE
cg02225847	1.753e-06	chr16	67563418	NA	NA	N_Shore	FAM65A	NM_024519	FALSE	FALSE	FALSE	FALSE	FALSE
cg22516975	1.753e-06	chr17	1617465	NA	NA	N_Shore	C17orf91;C17orf91;C17orf91;C17orf91;MIR22	NR_028505;NR_028503;NR_028504;NR_028502;NR_029494	FALSE	FALSE	FALSE	FALSE	FALSE
cg18346531	1.753e-06	chr17	9967431	NA	NA	OpenSea	GAS7	NM_201433	FALSE	FALSE	FALSE	FALSE	FALSE
cg19139729	1.753e-06	chr19	48389562	NA	NA	OpenSea	SULT2A1;SULT2A1	NM_003167;NM_003167	FALSE	FALSE	FALSE	FALSE	FALSE
cg06916011	1.753e-06	chr19	55594963	rs1628576	0.14128	Island	EPS8L1;EPS8L1	NM_017729;NM_133180	FALSE	FALSE	FALSE	FALSE	FALSE
cg23772226	1.753e-06	chr22	29225779	NA	NA	OpenSea			FALSE	FALSE	FALSE	FALSE	FALSE
cg11723850	1.752e-06	chr14	24020053	NA	NA	Island			FALSE	FALSE	FALSE	FALSE	FALSE
cg24130564	1.752e-06	chr14	104152367	rs8702	0.446182	OpenSea	KLC1;KLC1;KLC1	NM_182923;NM_001130107;NM_005552	FALSE	FALSE	FALSE	FALSE	FALSE
cg22991936	1.752e-06	chr14	105255472	rs61759766	0.020668	S_Shelf	AKT1;AKT1;AKT1	NM_001014431;NM_005163;NM_001014432	FALSE	FALSE	FALSE	FALSE	FALSE
cg08345626	1.752e-06	chr15	73415080	NA	NA	OpenSea	NEO1	NM_002499	FALSE	FALSE	FALSE	FALSE	FALSE
cg04158612	1.752e-06	chr16	1157349	NA	NA	S_Shelf			FALSE	FALSE	FALSE	FALSE	FALSE
cg02832687	1.752e-06	chr17	47759392	rs11870428	0.10368	S_Shelf			FALSE	FALSE	FALSE	FALSE	FALSE
cg24721056	1.752e-06	chr18	11818701	NA	NA	N_Shelf	GNAL;GNAL;GNAL	NM_001142339;NM_182978;NM_002071	FALSE	FALSE	FALSE	FALSE	FALSE
cg20920419	1.752e-06	chr20	33880935	NA	NA	S_Shore	FAM83C	NM_178468	FALSE	FALSE	FALSE	FALSE	FALSE
cg16589461	1.751e-06	chr11	134232083	NA	NA	S_Shore	GLB1L2	NM_138342	FALSE	FALSE	FALSE	FALSE	FALSE
cg12158136	1.751e-06	chr12	14783352	NA	NA	OpenSea	GUCY2C	NM_004963	FALSE	FALSE	FALSE	FALSE	FALSE
cg24115264	1.751e-06	chr13	43149043	NA	NA	Island	TNFSF11;TNFSF11	NM_003701;NM_033012	FALSE	FALSE	FALSE	FALSE	FALSE
cg26886708	1.751e-06	chr13	112550454	NA	NA	S_Shelf			FALSE	FALSE	FALSE	FALSE	FALSE
cg05324407	1.751e-06	chr16	86987828	NA	NA	OpenSea			FALSE	FALSE	FALSE	FALSE	FALSE
cg27569752	1.751e-06	chr17	10452975	rs74967762	0.092448	OpenSea	MYH2;MYH2;MYH2	NM_017534;NM_001100112;NM_017534	FALSE	FALSE	FALSE	FALSE	FALSE
cg02206852	1.751e-06	chr17	27030540	NA	NA	OpenSea	PROCA1	NM_152465	FALSE	FALSE	FALSE	FALSE	FALSE
cg14702390	1.751e-06	chr18	9917748	NA	NA	S_Shelf	VAPA;VAPA	NM_194434;NM_003574	FALSE	FALSE	FALSE	FALSE	FALSE
cg16013006	1.751e-06	chr19	55790967	NA	NA	Island	HSPBP1;HSPBP1	NM_001130106;NM_012267	FALSE	FALSE	FALSE	FALSE	FALSE
cg21278102	1.751e-06	chr19	55791101	rs62126354	0.329836	Island	HSPBP1;HSPBP1	NM_001130106;NM_012267	FALSE	FALSE	FALSE	FALSE	FALSE
cg01808030	1.751e-06	chr22	45809952	NA	NA	Island	RIBC2;SMC1B	NM_015653;NM_148674	FALSE	FALSE	FALSE	FALSE	FALSE
cg18883951	1.75e-06	chr12	6486639	NA	NA	OpenSea	SCNN1A	NM_001159575	FALSE	FALSE	FALSE	FALSE	FALSE
cg25953788	1.75e-06	chr12	48962956	NA	NA	OpenSea	LALBA	NM_002289	FALSE	FALSE	FALSE	FALSE	FALSE
cg19554457	1.75e-06	chr12	93774772	NA	NA	S_Shelf	NUDT4;NUDT4;NUDT4P1	NM_019094;NM_199040;NR_002212	FALSE	FALSE	FALSE	FALSE	FALSE
cg15695155	1.75e-06	chr12	121973871	NA	NA	N_Shore	KDM2B;KDM2B	NM_032590;NM_001005366	FALSE	FALSE	FALSE	FALSE	FALSE
cg27017993	1.75e-06	chr14	74814040	NA	NA	OpenSea	C14orf115	NM_018228	FALSE	FALSE	FALSE	FALSE	FALSE
cg19607320	1.75e-06	chr19	50412816	NA	NA	OpenSea	NUP62;NUP62;IL4I1;NUP62;NUP62	NM_012346;NM_016553;NM_172374;NM_153719;NM_153718	FALSE	FALSE	FALSE	FALSE	FALSE
cg19048331	1.75e-06	chr20	11897921	NA	NA	OpenSea	BTBD3;BTBD3	NM_181443;NM_014962	FALSE	FALSE	FALSE	FALSE	FALSE
cg15001687	1.75e-06	chr20	25566336	NA	NA	Island	NINL	NM_025176	FALSE	FALSE	FALSE	FALSE	FALSE
cg00238427	1.75e-06	chr20	61338260	NA	NA	N_Shore			FALSE	FALSE	FALSE	FALSE	FALSE
cg04844692	1.749e-06	chr12	117157450	NA	NA	OpenSea	C12orf49	NM_024738	FALSE	FALSE	FALSE	FALSE	FALSE
cg05384887	1.749e-06	chr13	83371464	NA	NA	OpenSea			FALSE	FALSE	FALSE	FALSE	FALSE
cg14006649	1.749e-06	chr17	39134366	NA	NA	OpenSea	KRT40	NM_182497	FALSE	FALSE	FALSE	FALSE	FALSE
cg20014596	1.748e-06	chr12	50898483	NA	NA	N_Shore	DIP2B	NM_173602	FALSE	FALSE	FALSE	FALSE	FALSE
cg05600740	1.748e-06	chr12	58026010	rs2258877	0.36719	Island	B4GALNT1	NM_001478	FALSE	FALSE	FALSE	FALSE	FALSE
cg09190748	1.748e-06	chr13	36944294	rs4287440	0.002147	OpenSea	SPG20;SPG20	NM_001142294;NM_001142294	FALSE	FALSE	FALSE	FALSE	FALSE
cg06783197	1.748e-06	chr14	105796964	NA	NA	S_Shore	PACS2;PACS2	NM_015197;NM_001100913	FALSE	FALSE	FALSE	FALSE	FALSE
cg07317608	1.748e-06	chr15	43398826	NA	NA	OpenSea	UBR1	NM_174916	FALSE	FALSE	FALSE	FALSE	FALSE
cg13563959	1.748e-06	chr15	54055336	NA	NA	S_Shelf			FALSE	FALSE	FALSE	FALSE	FALSE
cg01781725	1.748e-06	chr16	1047460	rs2745134	0.050301	N_Shore			FALSE	FALSE	FALSE	FALSE	FALSE
cg16762408	1.748e-06	chr16	15595889	NA	NA	OpenSea	C16orf45;C16orf45	NM_001142469;NM_033201	FALSE	FALSE	FALSE	FALSE	FALSE
cg04713634	1.748e-06	chr16	75283648	rs138737924	0.0137	N_Shore	BCAR1;BCAR1;BCAR1;BCAR1;BCAR1;BCAR1;BCAR1;BCAR1	NM_001170718;NM_001170715;NM_001170720;NM_014567;NM_001170714;NM_001170716;NM_001170719;NM_001170717	FALSE	FALSE	FALSE	FALSE	FALSE
cg04977733	1.748e-06	chr17	38375199	NA	NA	N_Shore	WIPF2	NM_133264	FALSE	FALSE	FALSE	FALSE	FALSE
cg19712600	1.748e-06	chr17	38784596	NA	NA	OpenSea	SMARCE1	NM_003079	FALSE	FALSE	FALSE	FALSE	FALSE
cg11961813	1.748e-06	chr17	40995546	NA	NA	OpenSea	PSME3;PSME3;AOC2;AOC2	NM_176863;NM_005789;NM_001158;NM_009590	FALSE	FALSE	FALSE	FALSE	FALSE
cg06163274	1.748e-06	chr18	52627619	NA	NA	S_Shore	CCDC68	NM_025214	FALSE	FALSE	FALSE	FALSE	FALSE
cg06346838	1.748e-06	chr19	1466162	NA	NA	Island	APC2	NM_005883	FALSE	FALSE	FALSE	FALSE	FALSE
cg22428541	1.748e-06	chr20	60945465	rs2427299	0.085688	N_Shelf			FALSE	FALSE	FALSE	FALSE	FALSE
cg09343544	1.748e-06	chr22	19131573	NA	NA	N_Shore	DGCR14	NM_022719	FALSE	FALSE	FALSE	FALSE	FALSE
cg02157802	1.747e-06	chr13	70431522	NA	NA	OpenSea	KLHL1	NM_020866	FALSE	FALSE	FALSE	FALSE	FALSE
cg27546237	1.747e-06	chr13	110960452	NA	NA	Island	COL4A1;COL4A2	NM_001845;NM_001846	FALSE	FALSE	FALSE	FALSE	FALSE
cg26082202	1.747e-06	chr14	76617983	rs935336	0.446646	N_Shore	C14orf118;C14orf118	NM_017926;NM_017972	FALSE	FALSE	FALSE	FALSE	FALSE
cg26470314	1.747e-06	chr16	2039411	rs17135748	0.107045	N_Shore	SYNGR3	NM_004209	FALSE	FALSE	FALSE	FALSE	FALSE
cg15030415	1.747e-06	chr17	2908068	NA	NA	OpenSea	RAP1GAP2;RAP1GAP2	NM_015085;NM_001100398	FALSE	FALSE	FALSE	FALSE	FALSE
cg04838007	1.747e-06	chr17	73900329	NA	NA	N_Shore	MRPL38	NM_032478	FALSE	FALSE	FALSE	FALSE	FALSE
cg03148084	1.747e-06	chr18	72201665	NA	NA	OpenSea	CNDP1	NM_032649	FALSE	FALSE	FALSE	FALSE	FALSE
cg04613057	1.747e-06	chr19	17302087	NA	NA	N_Shore	MYO9B;MYO9B	NM_001130065;NM_004145	FALSE	FALSE	FALSE	FALSE	FALSE
cg12177087	1.747e-06	chr19	45116903	NA	NA	OpenSea			FALSE	FALSE	FALSE	FALSE	FALSE
cg15792367	1.747e-06	chr19	51531484	NA	NA	N_Shelf	KLK11;KLK11;KLK11	NM_144947;NM_001167605;NM_006853	FALSE	FALSE	FALSE	FALSE	FALSE
cg26734668	1.747e-06	chr19	58111094	NA	NA	N_Shore	ZNF530	NM_020880	FALSE	FALSE	FALSE	FALSE	FALSE
cg08548559	1.747e-06	chr22	31686097	NA	NA	N_Shore	PIK3IP1;PIK3IP1	NM_001135911;NM_052880	FALSE	FALSE	FALSE	FALSE	FALSE
cg27599211	1.746e-06	chr12	117483006	NA	NA	N_Shore	TESC;TESC;TESC	NR_031766;NM_017899;NM_001168325	FALSE	FALSE	FALSE	FALSE	FALSE
cg24809640	1.746e-06	chr13	48669450	NA	NA	S_Shore	MED4	NM_014166	FALSE	FALSE	FALSE	FALSE	FALSE
cg03918221	1.746e-06	chr13	114322874	NA	NA	OpenSea	GRK1	NM_002929	FALSE	FALSE	FALSE	FALSE	FALSE
cg09559780	1.746e-06	chr16	50727221	rs115870097	0.013901	OpenSea			FALSE	FALSE	FALSE	FALSE	FALSE
cg20286236	1.746e-06	chr17	29886672	NA	NA	Island	MIR193A	NR_029710	FALSE	FALSE	FALSE	FALSE	FALSE
cg23950157	1.746e-06	chr17	48275919	NA	NA	N_Shore	COL1A1	NM_000088	FALSE	FALSE	FALSE	FALSE	FALSE
cg22994198	1.746e-06	chr19	1508528	NA	NA	N_Shore	ADAMTSL5	NM_213604	FALSE	FALSE	FALSE	FALSE	FALSE
cg02711128	1.746e-06	chr19	18318950	NA	NA	N_Shore	PDE4C;PDE4C;PDE4C	NM_001098819;NM_000923;NM_001098818	FALSE	FALSE	FALSE	FALSE	FALSE
cg25591260	1.746e-06	chr19	38866635	NA	NA	S_Shore	PSMD8	NM_002812	FALSE	FALSE	FALSE	FALSE	FALSE
cg06686226	1.746e-06	chr20	61983795	NA	NA	S_Shore	CHRNA4	NM_000744	FALSE	FALSE	FALSE	FALSE	FALSE
cg03625627	1.746e-06	chr22	31687370	NA	NA	Island	PIK3IP1;PIK3IP1	NM_001135911;NM_052880	FALSE	FALSE	FALSE	FALSE	FALSE
cg17188567	1.745e-06	chr12	81649347	NA	NA	OpenSea	ACSS3	NM_024560	FALSE	FALSE	FALSE	FALSE	FALSE
cg18708502	1.745e-06	chr13	21588555	NA	NA	OpenSea	LATS2	NM_014572	FALSE	FALSE	FALSE	FALSE	FALSE
cg00299893	1.745e-06	chr15	101609726	NA	NA	OpenSea	LRRK1	NM_024652	FALSE	FALSE	FALSE	FALSE	FALSE
cg13027184	1.745e-06	chr17	1657448	NA	NA	Island	SERPINF2;SERPINF2;SERPINF2	NM_000934;NM_001165921;NM_001165920	FALSE	FALSE	FALSE	FALSE	FALSE
cg10331082	1.745e-06	chr17	6796906	NA	NA	N_Shore	ALOX12P2	NR_002710	FALSE	FALSE	FALSE	FALSE	FALSE
cg06791695	1.745e-06	chr17	80859946	NA	NA	N_Shelf	TBCD	NM_005993	FALSE	FALSE	FALSE	FALSE	FALSE
cg17666539	1.745e-06	chr19	7927207	NA	NA	Island	EVI5L;EVI5L	NM_145245;NM_001159944	FALSE	FALSE	FALSE	FALSE	FALSE
cg08211199	1.745e-06	chr19	55458886	NA	NA	OpenSea	NLRP7;NLRP7;NLRP7	NM_139176;NM_001127255;NM_206828	FALSE	FALSE	FALSE	FALSE	FALSE
cg06898549	1.744e-06	chr12	41083590	NA	NA	N_Shelf			FALSE	FALSE	FALSE	FALSE	FALSE
cg01764904	1.744e-06	chr15	60289326	rs7180640	0.246723	Island			FALSE	FALSE	FALSE	FALSE	FALSE
cg08129766	1.744e-06	chr15	67560312	NA	NA	OpenSea	IQCH;IQCH	NM_001031715;NM_022784	FALSE	FALSE	FALSE	FALSE	FALSE
cg25731553	1.744e-06	chr15	101715276	NA	NA	OpenSea			FALSE	FALSE	FALSE	FALSE	FALSE
cg20803910	1.744e-06	chr17	6659375	NA	NA	OpenSea	XAF1;XAF1;XAF1;XAF1	NM_017523;NM_199139;NM_199139;NM_017523	FALSE	FALSE	FALSE	FALSE	FALSE
cg20900103	1.744e-06	chr17	17764262	NA	NA	OpenSea	TOM1L2;TOM1L2	NM_001033551;NM_001082968	FALSE	FALSE	FALSE	FALSE	FALSE
cg08194009	1.744e-06	chr17	25707428	NA	NA	OpenSea			FALSE	FALSE	FALSE	FALSE	FALSE
cg00617568	1.744e-06	chr17	47208775	rs80172879	0.058168	N_Shore	B4GALNT2;B4GALNT2	NM_001159387;NM_001159388	FALSE	FALSE	FALSE	FALSE	FALSE
cg25683268	1.744e-06	chr17	53809564	NA	NA	OpenSea	TMEM100	NM_001099640	FALSE	FALSE	FALSE	FALSE	FALSE
cg04938107	1.744e-06	chr17	77712715	NA	NA	N_Shelf	ENPP7	NM_178543	FALSE	FALSE	FALSE	FALSE	FALSE
cg14299455	1.744e-06	chr19	55235472	NA	NA	OpenSea	KIR3DL3	NM_153443	FALSE	FALSE	FALSE	FALSE	FALSE
cg17729667	1.744e-06	chr20	25566382	NA	NA	Island	NINL	NM_025176	TRUE	FALSE	FALSE	FALSE	FALSE
cg17074573	1.744e-06	chr22	51165537	NA	NA	N_Shelf	SHANK3	NM_001080420	FALSE	FALSE	FALSE	FALSE	FALSE
cg05207107	1.743e-06	chr12	56495114	rs75064496	0.04413	N_Shelf	ERBB3	NM_001982	FALSE	FALSE	FALSE	FALSE	FALSE
cg05401839	1.743e-06	chr13	112167237	NA	NA	OpenSea			FALSE	FALSE	FALSE	FALSE	FALSE
cg06642965	1.743e-06	chr14	29226478	NA	NA	OpenSea			FALSE	FALSE	FALSE	FALSE	FALSE
cg02039234	1.743e-06	chr14	74684865	NA	NA	S_Shore			FALSE	FALSE	FALSE	FALSE	FALSE
cg16523643	1.743e-06	chr15	37395171	NA	NA	S_Shore			FALSE	FALSE	FALSE	FALSE	FALSE
cg14428590	1.743e-06	chr15	40076065	rs75250157	0.019548	S_Shore	FSIP1	NM_152597	FALSE	FALSE	FALSE	FALSE	FALSE
cg27181375	1.743e-06	chr15	74249189	NA	NA	OpenSea			FALSE	FALSE	FALSE	FALSE	FALSE
cg06452419	1.743e-06	chr17	55938940	NA	NA	N_Shore			FALSE	FALSE	FALSE	FALSE	FALSE
cg13324128	1.743e-06	chr20	39656786	NA	NA	N_Shore	TOP1	NM_003286	FALSE	FALSE	FALSE	FALSE	FALSE
cg25721806	1.743e-06	chr20	56099724	NA	NA	N_Shore	CTCFL	NM_080618	FALSE	FALSE	FALSE	FALSE	FALSE
cg00712106	1.743e-06	chr21	16340625	NA	NA	OpenSea	NRIP1	NM_003489	FALSE	FALSE	FALSE	FALSE	FALSE
cg07524398	1.743e-06	chr22	39261722	NA	NA	N_Shore	CBX6	NM_014292	FALSE	FALSE	FALSE	FALSE	FALSE
cg21338112	1.742e-06	chr12	1755322	NA	NA	S_Shore	WNT5B;WNT5B	NM_030775;NM_032642	FALSE	FALSE	FALSE	FALSE	FALSE
cg24502904	1.742e-06	chr12	53399544	NA	NA	N_Shore	EIF4B	NM_001417	FALSE	FALSE	FALSE	FALSE	FALSE
cg13545297	1.742e-06	chr12	54404315	NA	NA	S_Shore	HOXC8	NM_022658	FALSE	FALSE	FALSE	FALSE	FALSE
cg13564459	1.742e-06	chr14	62004353	NA	NA	OpenSea	PRKCH	NM_006255	FALSE	FALSE	FALSE	FALSE	FALSE
cg02744046	1.742e-06	chr15	58782685	NA	NA	OpenSea	LIPC	NM_000236	FALSE	FALSE	FALSE	FALSE	FALSE
cg01153166	1.742e-06	chr15	96874702	NA	NA	Island	NR2F2;NR2F2;NR2F2;NR2F2	NM_001145156;NM_021005;NM_001145155;NM_021005	FALSE	FALSE	FALSE	FALSE	FALSE
cg16303453	1.742e-06	chr16	66879016	NA	NA	Island	CA7;CA7;CA7	NM_005182;NM_001014435;NM_001014435	FALSE	FALSE	FALSE	FALSE	FALSE
cg15971496	1.742e-06	chr17	695156	NA	NA	OpenSea	RNMTL1	NM_018146	FALSE	FALSE	FALSE	FALSE	FALSE
cg12249234	1.742e-06	chr17	25867613	rs78578117	0.016059	OpenSea	KSR1	NM_014238	FALSE	FALSE	FALSE	FALSE	FALSE
cg00315853	1.742e-06	chr17	34105872	NA	NA	OpenSea	MMP28;MMP28	NM_024302;NM_001032278	FALSE	FALSE	FALSE	FALSE	FALSE
cg14758525	1.742e-06	chr18	12041672	rs2851915	0.375552	S_Shelf			FALSE	FALSE	FALSE	FALSE	FALSE
cg03079761	1.742e-06	chr19	2324126	NA	NA	Island	LSM7	NM_016199	FALSE	FALSE	FALSE	FALSE	FALSE
cg01788191	1.742e-06	chr22	42352637	NA	NA	N_Shore	LOC339674	NR_024355	FALSE	FALSE	FALSE	FALSE	FALSE
cg10289055	1.741e-06	chr13	113545569	NA	NA	N_Shelf			FALSE	FALSE	FALSE	FALSE	FALSE
cg17515767	1.741e-06	chr13	114087521	rs4907641	0.482999	S_Shore	ADPRHL1;ADPRHL1	NM_199162;NM_138430	FALSE	FALSE	FALSE	FALSE	FALSE
cg24067075	1.741e-06	chr14	22110278	NA	NA	OpenSea			FALSE	FALSE	FALSE	FALSE	FALSE
cg04122918	1.741e-06	chr14	73146313	NA	NA	OpenSea	DPF3	NM_012074	FALSE	FALSE	FALSE	FALSE	FALSE
cg02540736	1.741e-06	chr14	100774063	NA	NA	S_Shore	SLC25A29;MIR345	NM_001039355;NR_029906	FALSE	FALSE	FALSE	FALSE	FALSE
cg13046440	1.741e-06	chr15	25684837	NA	NA	S_Shore	UBE3A	NM_130839	FALSE	FALSE	FALSE	FALSE	FALSE
cg02248826	1.741e-06	chr15	30115149	NA	NA	Island	TJP1;TJP1	NM_175610;NM_003257	FALSE	FALSE	FALSE	FALSE	FALSE
cg25003907	1.741e-06	chr15	65342244	NA	NA	OpenSea	OSTBETA	NM_178859	FALSE	FALSE	FALSE	FALSE	FALSE
cg04933492	1.741e-06	chr16	1045310	NA	NA	N_Shelf			FALSE	FALSE	FALSE	FALSE	FALSE
cg03102879	1.741e-06	chr16	23313295	NA	NA	Island	SCNN1B	NM_000336	FALSE	FALSE	FALSE	FALSE	FALSE
cg07150862	1.741e-06	chr16	23520705	NA	NA	N_Shore	GGA2	NM_015044	FALSE	FALSE	FALSE	FALSE	FALSE
cg14984781	1.741e-06	chr17	31867	rs112190617	0.047075	Island	DOC2B	NM_003585	FALSE	FALSE	FALSE	FALSE	FALSE
cg22344581	1.741e-06	chr17	30650712	NA	NA	OpenSea	RHBDL3	NM_138328	FALSE	FALSE	FALSE	FALSE	FALSE
cg14499532	1.741e-06	chr17	74136758	NA	NA	Island	FOXJ1	NM_001454	FALSE	FALSE	FALSE	FALSE	FALSE
cg14063809	1.741e-06	chr18	2655012	rs117016249	0.044554	Island	SMCHD1	NM_015295	FALSE	FALSE	FALSE	FALSE	FALSE
cg04738224	1.741e-06	chr19	15618961	NA	NA	N_Shore	CYP4F22	NM_173483	FALSE	FALSE	FALSE	FALSE	FALSE
cg16836589	1.741e-06	chr19	30303674	NA	NA	Island	CCNE1;CCNE1	NM_057182;NM_001238	FALSE	FALSE	FALSE	FALSE	FALSE
cg15594578	1.741e-06	chrX	71800011	NA	NA	OpenSea	PHKA1;PHKA1	NM_001122670;NM_002637	FALSE	FALSE	FALSE	FALSE	FALSE
cg21554848	1.741e-06	chrX	118613188	NA	NA	N_Shelf			FALSE	FALSE	FALSE	FALSE	FALSE
cg20315057	1.74e-06	chr12	19282349	NA	NA	N_Shore	PLEKHA5;PLEKHA5	NM_019012;NR_026568	FALSE	FALSE	FALSE	FALSE	FALSE
cg16688434	1.74e-06	chr13	110768551	NA	NA	OpenSea			FALSE	FALSE	FALSE	FALSE	FALSE
cg25952596	1.74e-06	chr14	101535084	NA	NA	S_Shelf			FALSE	FALSE	FALSE	FALSE	FALSE
cg19659004	1.74e-06	chr14	103388958	rs57687948	0.088665	N_Shore	AMN	NM_030943	FALSE	FALSE	FALSE	FALSE	FALSE
cg27542466	1.74e-06	chr15	90728004	NA	NA	Island	SEMA4B	NM_020210	FALSE	FALSE	FALSE	FALSE	FALSE
cg11435167	1.74e-06	chr19	1588449	NA	NA	N_Shelf	MBD3	NM_003926	FALSE	FALSE	FALSE	FALSE	FALSE
cg17344906	1.74e-06	chr19	13202507	NA	NA	S_Shelf	NFIX	NM_002501	FALSE	FALSE	FALSE	FALSE	FALSE
cg24527194	1.74e-06	chr19	14073463	rs183484387	0.0147	Island	RFX1	NM_002918	FALSE	FALSE	FALSE	FALSE	FALSE
cg10389454	1.74e-06	chr19	42083748	NA	NA	OpenSea	CEACAM21;CEACAM21	NM_001098506;NM_033543	FALSE	FALSE	FALSE	FALSE	FALSE
cg18735402	1.74e-06	chr19	46181330	NA	NA	Island	GIPR	NM_000164	FALSE	FALSE	FALSE	FALSE	FALSE
cg00502665	1.74e-06	chr19	56988813	NA	NA	Island	ZNF667;ZNF667	NR_030740;NM_022103	FALSE	FALSE	FALSE	FALSE	FALSE
cg18430128	1.74e-06	chr19	58570491	NA	NA	Island	ZNF135;ZNF135;ZNF135;ZNF135;ZNF135	NM_001164527;NM_003436;NM_001164529;NM_007134;NM_001164530	FALSE	FALSE	FALSE	FALSE	FALSE
cg22591384	1.74e-06	chr19	58869004	NA	NA	S_Shore	ZNF497	NM_198458	FALSE	FALSE	FALSE	FALSE	FALSE
cg04508984	1.74e-06	chr22	43536864	rs59831398	0.025594	N_Shelf	MCAT;MCAT	NM_173467;NM_014507	FALSE	FALSE	FALSE	FALSE	FALSE
cg21813063	1.739e-06	chr12	10264192	NA	NA	Island			FALSE	FALSE	FALSE	FALSE	FALSE
cg01904393	1.739e-06	chr12	51815083	NA	NA	N_Shelf			FALSE	FALSE	FALSE	FALSE	FALSE
cg24805739	1.739e-06	chr12	116589966	NA	NA	OpenSea	MED13L	NM_015335	FALSE	FALSE	FALSE	FALSE	FALSE
cg14270002	1.739e-06	chr13	111935521	rs34641102	0.013686	Island	ARHGEF7;ARHGEF7;ARHGEF7;ARHGEF7;ARHGEF7	NM_001113511;NM_001113513;NM_001113512;NM_003899;NM_145735	FALSE	FALSE	FALSE	FALSE	FALSE
cg07009895	1.739e-06	chr14	105877491	NA	NA	Island			FALSE	FALSE	FALSE	FALSE	FALSE
cg26937434	1.739e-06	chr16	21245151	NA	NA	OpenSea	ANKS4B	NM_145865	FALSE	FALSE	FALSE	FALSE	FALSE
cg17877566	1.739e-06	chr17	46048946	rs72823513	0.114149	S_Shore	CDK5RAP3	NM_176096	FALSE	FALSE	FALSE	FALSE	FALSE
cg09530810	1.739e-06	chr17	46831490	rs9902682	0.482289	N_Shore			FALSE	FALSE	FALSE	FALSE	FALSE
cg00907399	1.739e-06	chr17	47068192	NA	NA	OpenSea			FALSE	FALSE	FALSE	FALSE	FALSE
cg17932802	1.739e-06	chr17	80189962	rs114597540	0.011729	Island	SLC16A3;SLC16A3;SLC16A3	NM_001042423;NM_001042422;NM_004207	FALSE	FALSE	FALSE	FALSE	FALSE
cg15671181	1.739e-06	chr18	24443849	NA	NA	S_Shore	AQP4;AQP4;C18orf16	NM_004028;NM_001650;NR_026908	FALSE	FALSE	FALSE	FALSE	FALSE
cg03162410	1.739e-06	chr19	14671422	rs1609865	0.430489	OpenSea	TECR	NM_138501	FALSE	FALSE	FALSE	FALSE	FALSE
cg17255214	1.739e-06	chr20	43538372	NA	NA	N_Shore	PABPC1L	NM_001124756	FALSE	FALSE	FALSE	FALSE	FALSE
cg27467383	1.739e-06	chr22	38073472	NA	NA	S_Shore	LGALS1	NM_002305	FALSE	FALSE	FALSE	FALSE	FALSE
cg26416241	1.738e-06	chr11	131557414	NA	NA	N_Shelf	NTM	NM_001048209	FALSE	FALSE	FALSE	FALSE	FALSE
cg17187521	1.738e-06	chr12	125003379	NA	NA	Island	NCOR2;NCOR2	NM_006312;NM_001077261	FALSE	FALSE	FALSE	FALSE	FALSE
cg11345143	1.738e-06	chr13	20989349	rs73441774	0.079068	Island	CRYL1	NM_015974	FALSE	FALSE	FALSE	FALSE	FALSE
cg16522412	1.738e-06	chr13	33926811	NA	NA	S_Shelf			FALSE	FALSE	FALSE	FALSE	FALSE
cg23008646	1.738e-06	chr14	61113963	NA	NA	N_Shore	SIX1	NM_005982	FALSE	FALSE	FALSE	FALSE	FALSE
cg04792532	1.738e-06	chr16	1573400	NA	NA	N_Shore	IFT140	NM_014714	FALSE	FALSE	FALSE	FALSE	FALSE
cg08864037	1.738e-06	chr16	68074806	NA	NA	OpenSea	DUS2L	NM_017803	FALSE	FALSE	FALSE	FALSE	FALSE
cg04962428	1.738e-06	chr17	1957748	NA	NA	Island	HIC1	NM_006497	FALSE	FALSE	FALSE	FALSE	FALSE
cg25607161	1.738e-06	chr17	3117953	NA	NA	OpenSea	OR1A1	NM_014565	FALSE	FALSE	FALSE	FALSE	FALSE
cg00760646	1.738e-06	chr17	4643865	NA	NA	S_Shore	ZMYND15;CXCL16;ZMYND15;CXCL16	NM_001136046;NM_022059;NM_032265;NM_001100812	FALSE	FALSE	FALSE	FALSE	FALSE
cg01168584	1.738e-06	chr18	2903245	rs75159164	0.021267	N_Shelf	EMILIN2	NM_032048	FALSE	FALSE	FALSE	FALSE	FALSE
cg19305718	1.738e-06	chr18	8659964	NA	NA	Island			FALSE	FALSE	FALSE	FALSE	FALSE
cg22242857	1.738e-06	chr18	76751952	NA	NA	Island	SALL3	NM_171999	FALSE	FALSE	FALSE	FALSE	FALSE
cg27475126	1.738e-06	chr19	30303651	NA	NA	Island	CCNE1;CCNE1	NM_057182;NM_001238	FALSE	FALSE	FALSE	FALSE	FALSE
cg10585486	1.738e-06	chr19	41304133	NA	NA	N_Shore	EGLN2	NM_080732	FALSE	FALSE	FALSE	FALSE	FALSE
cg17806673	1.738e-06	chr20	43848536	NA	NA	OpenSea	SEMG2	NM_003008	FALSE	FALSE	FALSE	FALSE	FALSE
cg14413533	1.738e-06	chr20	44164188	NA	NA	OpenSea	WFDC6	NM_080827	FALSE	FALSE	FALSE	FALSE	FALSE
cg25040466	1.738e-06	chr20	61636172	NA	NA	Island			FALSE	FALSE	FALSE	FALSE	FALSE
cg06850285	1.738e-06	chr22	21921269	rs140489	0.372841	N_Shore	UBE2L3;UBE2L3;UBE2L3	NR_028436;NM_003347;NR_028437	FALSE	FALSE	FALSE	FALSE	FALSE
cg23015219	1.738e-06	chr22	36780890	NA	NA	N_Shelf	MYH9	NM_002473	FALSE	FALSE	FALSE	FALSE	FALSE
cg07064364	1.738e-06	chr22	38009253	NA	NA	S_Shelf	GGA1;GGA1;GGA1	NM_001001560;NM_013365;NM_001001561	FALSE	FALSE	FALSE	FALSE	FALSE
cg08802944	1.737e-06	chr12	53874760	NA	NA	OpenSea	PCBP2;PCBP2;PCBP2;PCBP2;PCBP2;PCBP2;PCBP2;MAP3K12	NM_031989;NM_001128911;NM_001128912;NM_001128913;NM_001098620;NM_001128914;NM_005016;NM_006301	FALSE	FALSE	FALSE	FALSE	FALSE
cg07389463	1.737e-06	chr12	132296394	rs11246827	0.466152	S_Shelf			FALSE	FALSE	FALSE	FALSE	FALSE
cg16956501	1.737e-06	chr13	50070520	NA	NA	Island	PHF11;PHF11	NM_001040444;NM_001040443	FALSE	FALSE	FALSE	FALSE	FALSE
cg02232988	1.737e-06	chr14	53340748	NA	NA	OpenSea	FERMT2;FERMT2;FERMT2	NM_006832;NM_001134999;NM_001135000	FALSE	FALSE	FALSE	FALSE	FALSE
cg23234999	1.737e-06	chr15	23811205	NA	NA	OpenSea	MKRN3	NM_005664	FALSE	FALSE	FALSE	TRUE	FALSE
cg21670987	1.737e-06	chr15	50350432	NA	NA	OpenSea	ATP8B4	NM_024837	FALSE	FALSE	FALSE	FALSE	FALSE
cg06865119	1.737e-06	chr16	12072256	NA	NA	S_Shore	RUNDC2A	NM_032167	FALSE	FALSE	FALSE	FALSE	FALSE
cg02746658	1.737e-06	chr16	81528989	rs17777059	0.177762	OpenSea	CMIP;CMIP;CMIP	NM_030629;NM_030629;NM_198390	FALSE	FALSE	FALSE	FALSE	FALSE
cg04516952	1.737e-06	chr19	51472042	rs74717060	0.029727	OpenSea	KLK6;KLK6;KLK6;KLK6;KLK6	NM_001012965;NM_001012965;NM_002774;NM_001012964;NM_001012964	FALSE	FALSE	FALSE	FALSE	FALSE
cg19429281	1.737e-06	chr19	53496738	rs12463150	0.244763	Island	ZNF702P	NR_003578	FALSE	FALSE	FALSE	FALSE	FALSE
cg00232059	1.737e-06	chr22	45131501	rs2269574	0.471793	N_Shore	PRR5;PRR5;PRR5;PRR5-ARHGAP8;PRR5;PRR5	NM_015366;NM_001017529;NM_001017528;NM_181334;NM_001017530;NM_181333	FALSE	FALSE	FALSE	FALSE	FALSE
cg03702533	1.736e-06	chr15	77830579	NA	NA	OpenSea			FALSE	FALSE	FALSE	FALSE	FALSE
cg15453711	1.736e-06	chr15	83683576	NA	NA	S_Shelf			FALSE	FALSE	FALSE	FALSE	FALSE
cg02050165	1.736e-06	chr16	57437864	rs72792967	0.0201	OpenSea	CCL17	NM_002987	FALSE	FALSE	FALSE	FALSE	FALSE
cg03720762	1.736e-06	chr17	17604184	NA	NA	S_Shore	RAI1	NM_030665	FALSE	FALSE	FALSE	FALSE	FALSE
cg02656609	1.736e-06	chr17	57228618	NA	NA	N_Shelf	SKA2;SKA2;MIR301A	NM_182620;NM_001100595;NR_029842	FALSE	FALSE	FALSE	FALSE	FALSE
cg14165909	1.736e-06	chr18	44203699	NA	NA	OpenSea	LOXHD1	NM_144612	FALSE	FALSE	FALSE	FALSE	FALSE
cg13640414	1.736e-06	chr19	15530870	NA	NA	S_Shore	AKAP8L	NM_014371	FALSE	FALSE	FALSE	FALSE	FALSE
cg00533364	1.736e-06	chr19	54023893	NA	NA	Island	ZNF331	NM_018555	FALSE	FALSE	FALSE	FALSE	FALSE
cg22457238	1.736e-06	chr19	58570995	NA	NA	Island	ZNF135;ZNF135;ZNF135;ZNF135;ZNF135	NM_001164527;NM_001164529;NM_003436;NM_007134;NM_001164530	FALSE	FALSE	FALSE	FALSE	FALSE
cg00494337	1.736e-06	chr20	30194024	NA	NA	Island	ID1;ID1;ID1	NM_002165;NM_181353;NM_181353	FALSE	FALSE	FALSE	FALSE	FALSE
cg00305281	1.736e-06	chr22	42316176	NA	NA	Island			FALSE	FALSE	FALSE	FALSE	FALSE
cg14884931	1.736e-06	chr22	42323359	NA	NA	S_Shore	TNFRSF13C	NM_052945	FALSE	FALSE	FALSE	FALSE	FALSE
cg23729763	1.735e-06	chr11	129991544	NA	NA	N_Shore	APLP2;APLP2;APLP2;APLP2;APLP2;APLP2	NR_024516;NR_024515;NM_001142276;NM_001642;NM_001142277;NM_001142278	FALSE	FALSE	FALSE	FALSE	FALSE
cg11224582	1.735e-06	chr12	4919138	NA	NA	Island	KCNA6;KCNA6	NM_002235;NM_002235	FALSE	FALSE	FALSE	FALSE	FALSE
cg21173150	1.735e-06	chr12	53321588	rs147221879	0.0247	OpenSea			FALSE	FALSE	FALSE	FALSE	FALSE
cg20340866	1.735e-06	chr12	54391631	NA	NA	N_Shore			FALSE	FALSE	FALSE	FALSE	FALSE
cg02556042	1.735e-06	chr12	117471086	NA	NA	OpenSea			FALSE	FALSE	FALSE	FALSE	FALSE
cg17306339	1.735e-06	chr12	124198578	NA	NA	S_Shore	ATP6V0A2	NM_012463	FALSE	FALSE	FALSE	FALSE	FALSE
cg16624069	1.735e-06	chr13	99630210	rs73568471	0.022415	OpenSea	DOCK9;DOCK9;DOCK9;DOCK9;DOCK9;DOCK9	NM_015296;NM_001130050;NM_001130050;NM_001130049;NM_001130048;NM_001130048	FALSE	FALSE	FALSE	FALSE	FALSE
cg09885657	1.735e-06	chr13	113791997	NA	NA	OpenSea	F10	NM_000504	FALSE	FALSE	FALSE	FALSE	FALSE
cg01330448	1.735e-06	chr13	113976115	NA	NA	Island	LAMP1	NM_005561	FALSE	FALSE	FALSE	FALSE	FALSE
cg26200118	1.735e-06	chr14	98575729	NA	NA	OpenSea			FALSE	FALSE	FALSE	FALSE	FALSE
cg11829633	1.735e-06	chr14	104273589	rs73367046	0.024223	OpenSea	PPP1R13B	NM_015316	FALSE	FALSE	FALSE	FALSE	FALSE
cg10376337	1.735e-06	chr16	87446508	NA	NA	N_Shore	ZCCHC14	NM_015144	FALSE	FALSE	FALSE	FALSE	FALSE
cg15701419	1.735e-06	chr17	26991826	NA	NA	S_Shelf	SUPT6H	NM_003170	FALSE	FALSE	FALSE	FALSE	FALSE
cg11989257	1.735e-06	chr17	63632069	NA	NA	OpenSea	CCDC46;CCDC46	NM_145036;NM_001037325	FALSE	FALSE	FALSE	FALSE	FALSE
cg02414499	1.735e-06	chr17	75557044	rs12602878	0.326512	OpenSea			FALSE	FALSE	FALSE	FALSE	FALSE
cg14185229	1.735e-06	chr19	46098784	NA	NA	S_Shelf	GPR4	NM_005282	FALSE	FALSE	FALSE	FALSE	FALSE
cg16003601	1.735e-06	chr19	50691441	rs61745349	0.017241	OpenSea			FALSE	FALSE	FALSE	FALSE	FALSE
cg15096123	1.735e-06	chr19	51413937	NA	NA	S_Shore	KLK4	NM_004917	FALSE	FALSE	FALSE	FALSE	FALSE
cg04170623	1.735e-06	chr19	59071414	rs61022167	0.171533	N_Shore	UBE2M;LOC100131691	NM_003969;NR_027334	FALSE	FALSE	FALSE	FALSE	FALSE
cg00159764	1.735e-06	chr20	35059674	NA	NA	N_Shore	DLGAP4	NM_014902	FALSE	FALSE	FALSE	FALSE	FALSE
cg01882930	1.735e-06	chr22	39713008	rs137623	0.057309	N_Shelf	RPL3;RNU86;RPL3	NM_000967;NR_000026;NM_001033853	FALSE	FALSE	FALSE	FALSE	FALSE
cg02927448	1.734e-06	chr12	100532162	NA	NA	N_Shelf	UHRF1BP1L;UHRF1BP1L	NM_001006947;NM_015054	FALSE	FALSE	FALSE	FALSE	FALSE
cg21593001	1.734e-06	chr12	113531060	NA	NA	Island	DTX1	NM_004416	FALSE	FALSE	FALSE	FALSE	FALSE
cg26132449	1.734e-06	chr12	113704034	NA	NA	OpenSea	TPCN1;TPCN1	NM_001143819;NM_017901	FALSE	FALSE	FALSE	FALSE	FALSE
cg05629931	1.734e-06	chr13	113512709	rs117975503	0.013021	OpenSea	ATP11A;ATP11A	NM_015205;NM_032189	FALSE	FALSE	FALSE	FALSE	FALSE
cg25131771	1.734e-06	chr14	104621867	NA	NA	Island	KIF26A	NM_015656	FALSE	FALSE	FALSE	FALSE	FALSE
cg16443148	1.734e-06	chr16	776667	rs145975858	0.0114	Island	CCDC78;HAGHL;HAGHL	NM_001031737;NM_032304;NM_207112	FALSE	FALSE	FALSE	FALSE	FALSE
cg04431935	1.734e-06	chr16	1413516	NA	NA	N_Shore	UNKL	NM_023076	FALSE	FALSE	FALSE	FALSE	FALSE
cg16530881	1.734e-06	chr17	38708399	NA	NA	OpenSea			FALSE	FALSE	FALSE	FALSE	FALSE
cg25211566	1.734e-06	chr17	38808304	NA	NA	S_Shelf			FALSE	FALSE	FALSE	FALSE	FALSE
cg06960693	1.734e-06	chr17	72920187	NA	NA	Island	OTOP2;USH1G	NM_178160;NM_173477	FALSE	FALSE	FALSE	FALSE	FALSE
cg16128363	1.734e-06	chr18	3880558	NA	NA	S_Shore	DLGAP1	NM_004746	FALSE	FALSE	FALSE	FALSE	FALSE
cg01267373	1.734e-06	chr18	77410094	rs73003689	0.123762	Island			FALSE	FALSE	FALSE	FALSE	FALSE
cg26632239	1.734e-06	chr18	77464791	NA	NA	Island	CTDP1;CTDP1	NM_048368;NM_004715	FALSE	FALSE	FALSE	FALSE	FALSE
cg26498966	1.734e-06	chr19	2037662	NA	NA	N_Shore	MKNK2;MKNK2	NM_017572;NM_199054	FALSE	FALSE	FALSE	FALSE	FALSE
cg13399741	1.734e-06	chr20	1275425	NA	NA	N_Shore	SNPH	NM_014723	FALSE	FALSE	FALSE	FALSE	FALSE
cg03027241	1.734e-06	chr20	49620453	NA	NA	Island	KCNG1	NM_002237	FALSE	FALSE	FALSE	FALSE	FALSE
cg03100992	1.734e-06	chrX	11157546	NA	NA	Island	ARHGAP6;ARHGAP6	NM_013423;NM_013427	FALSE	FALSE	FALSE	FALSE	FALSE
cg09368704	1.733e-06	chr12	122658773	NA	NA	OpenSea	IL31;LRRC43	NM_001014336;NM_152759	FALSE	FALSE	FALSE	FALSE	FALSE
cg13987792	1.733e-06	chr12	132431451	NA	NA	S_Shore			FALSE	FALSE	FALSE	FALSE	FALSE
cg04497786	1.733e-06	chr13	21274956	NA	NA	N_Shelf			FALSE	FALSE	FALSE	FALSE	FALSE
cg16476639	1.733e-06	chr14	73528813	NA	NA	S_Shelf	RBM25	NM_021239	FALSE	FALSE	FALSE	FALSE	FALSE
cg19670290	1.733e-06	chr15	91477210	NA	NA	N_Shore	HDDC3;UNC45A;UNC45A	NM_198527;NM_001039675;NM_018671	FALSE	FALSE	FALSE	FALSE	FALSE
cg09948076	1.733e-06	chr15	99645088	NA	NA	Island	SYNM;SYNM	NM_145728;NM_015286	FALSE	FALSE	FALSE	FALSE	FALSE
cg27560922	1.733e-06	chr16	330267	NA	NA	Island	ARHGDIG	NM_001176	FALSE	FALSE	FALSE	FALSE	FALSE
cg22313497	1.733e-06	chr16	730927	rs72773412	0.080925	Island	STUB1	NM_005861	FALSE	FALSE	FALSE	FALSE	FALSE
cg00551679	1.733e-06	chr16	86547530	rs11860845	0.42792	N_Shore	FOXF1	NM_001451	FALSE	FALSE	FALSE	FALSE	FALSE
cg02694489	1.733e-06	chr17	7348399	NA	NA	Island	CHRNB1	NM_000747	FALSE	FALSE	FALSE	FALSE	FALSE
cg06852243	1.733e-06	chr17	11505169	NA	NA	S_Shelf	DNAH9	NM_001372	FALSE	FALSE	FALSE	FALSE	TRUE
cg05174294	1.733e-06	chr17	40009979	NA	NA	OpenSea	KLHL11	NM_018143	FALSE	FALSE	FALSE	FALSE	FALSE
cg01575216	1.733e-06	chr17	61667412	NA	NA	OpenSea	DCAF7	NM_005828	FALSE	FALSE	FALSE	FALSE	FALSE
cg20157577	1.733e-06	chr17	61780203	NA	NA	S_Shore	STRADA;STRADA;STRADA;STRADA;STRADA;STRADA	NM_001003786;NM_001165969;NM_001165970;NM_001003788;NM_153335;NM_001003787	FALSE	FALSE	FALSE	FALSE	FALSE
cg17901038	1.733e-06	chr17	74385781	NA	NA	S_Shelf	UBE2O	NM_022066	FALSE	FALSE	FALSE	FALSE	FALSE
cg27184585	1.733e-06	chr18	21018217	NA	NA	S_Shore	C18orf45	NM_032933	FALSE	FALSE	FALSE	FALSE	FALSE
cg08033031	1.733e-06	chr19	16528764	NA	NA	Island	EPS15L1	NM_021235	FALSE	FALSE	FALSE	FALSE	FALSE
cg11232793	1.733e-06	chr19	18264096	NA	NA	Island	PIK3R2;PIK3R2	NM_005027;NM_005027	FALSE	FALSE	FALSE	FALSE	FALSE
cg11929284	1.733e-06	chr19	18731797	rs80002172	0.038228	OpenSea	TMEM59L	NM_012109	FALSE	FALSE	FALSE	FALSE	FALSE
cg19197419	1.733e-06	chr20	44441612	NA	NA	Island	UBE2C;UBE2C;UBE2C;UBE2C;UBE2C;UBE2C;UBE2C	NM_181802;NM_181802;NM_181801;NM_007019;NM_181800;NM_181803;NM_181799	FALSE	FALSE	FALSE	FALSE	FALSE
cg17339910	1.733e-06	chr21	36263625	NA	NA	Island	RUNX1	NM_001754	FALSE	FALSE	FALSE	FALSE	FALSE
cg06099014	1.733e-06	chr21	43786627	rs2156310	0.000105	OpenSea	TFF1;TFF1	NM_003225;NM_003225	FALSE	FALSE	FALSE	FALSE	FALSE
cg07259733	1.732e-06	chr12	25103643	NA	NA	S_Shore	BCAT1	NM_005504	FALSE	FALSE	FALSE	FALSE	FALSE
cg04937596	1.732e-06	chr12	27236803	NA	NA	OpenSea	C12orf71	NM_001080406	FALSE	FALSE	FALSE	FALSE	FALSE
cg06818217	1.732e-06	chr12	97887662	NA	NA	OpenSea	RMST	NR_024037	FALSE	FALSE	FALSE	FALSE	FALSE
cg06162589	1.732e-06	chr12	101550467	NA	NA	OpenSea	SLC5A8	NM_145913	FALSE	FALSE	FALSE	FALSE	FALSE
cg25575349	1.732e-06	chr12	106703262	NA	NA	OpenSea	TCP11L2	NM_152772	FALSE	FALSE	FALSE	FALSE	FALSE
cg01493783	1.732e-06	chr12	124343736	NA	NA	OpenSea	DNAH10	NM_207437	FALSE	FALSE	FALSE	FALSE	FALSE
cg25888621	1.732e-06	chr12	132512700	NA	NA	N_Shore	EP400	NM_015409	FALSE	FALSE	FALSE	FALSE	FALSE
cg12512337	1.732e-06	chr13	28381879	NA	NA	OpenSea			FALSE	FALSE	FALSE	FALSE	FALSE
cg15473745	1.732e-06	chr13	113095773	rs77462634	0.017383	OpenSea			FALSE	FALSE	FALSE	FALSE	FALSE
cg03666776	1.732e-06	chr14	22038703	rs12886819	0.025336	OpenSea	OR10G3	NM_001005465	FALSE	FALSE	FALSE	FALSE	FALSE
cg10166151	1.732e-06	chr14	93392367	NA	NA	S_Shelf	CHGA	NM_001275	FALSE	FALSE	FALSE	FALSE	FALSE
cg18397726	1.732e-06	chr14	93395464	NA	NA	OpenSea	CHGA	NM_001275	FALSE	FALSE	FALSE	FALSE	FALSE
cg18026588	1.732e-06	chr15	27018037	NA	NA	Island	GABRB3;GABRB3	NM_000814;NM_021912	FALSE	FALSE	FALSE	FALSE	FALSE
cg23323879	1.732e-06	chr15	65504534	NA	NA	OpenSea	CILP	NM_003613	FALSE	FALSE	FALSE	FALSE	FALSE
cg13634653	1.732e-06	chr15	78552612	NA	NA	N_Shelf			FALSE	FALSE	FALSE	FALSE	FALSE
cg00249264	1.732e-06	chr16	55542747	NA	NA	N_Shore	LPCAT2	NM_017839	FALSE	FALSE	FALSE	FALSE	FALSE
cg13208704	1.732e-06	chr17	36761029	NA	NA	N_Shore	SRCIN1	NM_025248	FALSE	FALSE	FALSE	FALSE	FALSE
cg26925669	1.732e-06	chr17	37911329	NA	NA	S_Shore			FALSE	FALSE	FALSE	FALSE	FALSE
cg06412759	1.732e-06	chr17	73147288	rs148991311	0.0147	N_Shelf	HN1;HN1;HN1	NM_001002033;NM_016185;NM_001002032	FALSE	FALSE	FALSE	FALSE	FALSE
cg20963020	1.732e-06	chr17	77081760	NA	NA	OpenSea	ENGASE	NM_001042573	FALSE	FALSE	FALSE	FALSE	FALSE
cg15694704	1.732e-06	chr17	78894364	rs9900417	0.221669	N_Shelf	RPTOR;RPTOR	NM_001163034;NM_020761	FALSE	FALSE	FALSE	FALSE	FALSE
cg12456432	1.732e-06	chr17	78982045	NA	NA	S_Shelf			FALSE	FALSE	FALSE	FALSE	FALSE
cg17884674	1.732e-06	chr19	1967198	NA	NA	N_Shelf	CSNK1G2	NM_001319	FALSE	FALSE	FALSE	FALSE	FALSE
cg01619846	1.732e-06	chr19	4911475	NA	NA	S_Shore	UHRF1;UHRF1	NM_013282;NM_001048201	FALSE	FALSE	FALSE	FALSE	FALSE
cg02273788	1.732e-06	chrX	153029150	NA	NA	N_Shelf	PLXNB3;PLXNB3	NM_001163257;NM_005393	FALSE	FALSE	FALSE	FALSE	FALSE
cg14738823	1.731e-06	chr12	15090958	rs35030722	0.012991	OpenSea	ERP27	NM_152321	FALSE	FALSE	FALSE	FALSE	FALSE
cg17514701	1.731e-06	chr12	71314752	NA	NA	OpenSea	PTPRR	NM_002849	FALSE	FALSE	FALSE	FALSE	FALSE
cg11857514	1.731e-06	chr12	122151762	NA	NA	S_Shore	TMEM120B	NM_001080825	FALSE	FALSE	FALSE	FALSE	FALSE
cg22790870	1.731e-06	chr12	128869988	rs11059673	0.405923	OpenSea	TMEM132C	NM_001136103	FALSE	FALSE	FALSE	FALSE	FALSE
cg24046884	1.731e-06	chr13	42224923	NA	NA	OpenSea	KIAA0564	NM_015058	FALSE	FALSE	FALSE	FALSE	FALSE
cg26493224	1.731e-06	chr13	52980671	NA	NA	S_Shore	THSD1;THSD1	NM_018676;NM_199263	FALSE	FALSE	FALSE	FALSE	FALSE
cg25938646	1.731e-06	chr13	84456681	NA	NA	S_Shelf	SLITRK1	NM_052910	FALSE	FALSE	FALSE	FALSE	FALSE
cg02891359	1.731e-06	chr13	107822808	NA	NA	OpenSea	FAM155A	NM_001080396	FALSE	FALSE	FALSE	FALSE	FALSE
cg13995599	1.731e-06	chr13	113426270	NA	NA	S_Shore	ATP11A;ATP11A	NM_015205;NM_032189	FALSE	FALSE	FALSE	FALSE	FALSE
cg13065475	1.731e-06	chr14	61176368	NA	NA	OpenSea	SIX4	NM_017420	FALSE	FALSE	FALSE	FALSE	FALSE
cg19591908	1.731e-06	chr14	101459254	NA	NA	OpenSea	SNORD114-31	NR_003224	FALSE	FALSE	FALSE	FALSE	FALSE
cg19701378	1.731e-06	chr15	34730071	rs113808675	0.025629	S_Shore	GOLGA8A	NR_027409	FALSE	FALSE	FALSE	FALSE	FALSE
cg05615464	1.731e-06	chr15	54270557	NA	NA	OpenSea			FALSE	FALSE	FALSE	FALSE	FALSE
cg01663563	1.731e-06	chr15	90775513	NA	NA	N_Shore	CIB1	NM_006384	FALSE	FALSE	FALSE	FALSE	FALSE
cg14244577	1.731e-06	chr16	70332878	NA	NA	OpenSea	DDX19B;DDX19B;DDX19B	NM_007242;NM_001014449;NM_001014451	FALSE	FALSE	FALSE	FALSE	FALSE
cg09580249	1.731e-06	chr17	96503	NA	NA	N_Shelf	RPH3AL	NM_006987	FALSE	FALSE	FALSE	FALSE	FALSE
cg02435495	1.731e-06	chr17	36103289	NA	NA	Island	HNF1B;HNF1B	NM_000458;NM_001165923	FALSE	FALSE	FALSE	FALSE	FALSE
cg05110391	1.731e-06	chr17	76588634	rs11651473	0.099177	OpenSea			FALSE	FALSE	FALSE	FALSE	FALSE
cg05441628	1.731e-06	chr18	271673	NA	NA	S_Shelf			FALSE	FALSE	FALSE	FALSE	FALSE
cg22874255	1.731e-06	chr19	1768630	rs79608077	0.058645	S_Shelf	ONECUT3	NM_001080488	FALSE	FALSE	FALSE	FALSE	FALSE
cg08061608	1.731e-06	chr19	15692571	NA	NA	N_Shelf			FALSE	FALSE	FALSE	FALSE	FALSE
cg01297721	1.731e-06	chr19	19373566	NA	NA	S_Shore	HAPLN4;HAPLN4	NM_023002;NM_023002	FALSE	FALSE	FALSE	FALSE	FALSE
cg14187860	1.731e-06	chr20	31261784	rs114749524	0.020417	OpenSea	LOC284805	NR_026959	FALSE	FALSE	FALSE	FALSE	FALSE
cg01135626	1.731e-06	chrX	72667095	NA	NA	N_Shore	CDX4	NM_005193	FALSE	FALSE	FALSE	FALSE	FALSE
cg03321196	1.73e-06	chr12	32192489	rs1798579	0.42079	OpenSea			FALSE	FALSE	FALSE	FALSE	FALSE
cg03100509	1.73e-06	chr12	49584947	NA	NA	S_Shelf			FALSE	FALSE	FALSE	FALSE	FALSE
cg16460342	1.73e-06	chr12	121662577	rs115985300	0.014335	OpenSea	P2RX4	NM_002560	FALSE	FALSE	FALSE	FALSE	FALSE
cg09909069	1.73e-06	chr13	41860793	NA	NA	OpenSea			FALSE	FALSE	FALSE	FALSE	FALSE
cg13767001	1.73e-06	chr13	53383727	rs78257154	0.051693	OpenSea	MIR759	NR_031582	FALSE	FALSE	TRUE	FALSE	FALSE
cg19794013	1.73e-06	chr13	110838187	rs7326444	0.363769	OpenSea	COL4A1	NM_001845	FALSE	FALSE	FALSE	FALSE	FALSE
cg22795345	1.73e-06	chr13	111935508	rs34641102	0.013686	Island	ARHGEF7;ARHGEF7;ARHGEF7;ARHGEF7;ARHGEF7	NM_001113511;NM_001113513;NM_001113512;NM_003899;NM_145735	FALSE	FALSE	FALSE	FALSE	FALSE
cg21386586	1.73e-06	chr13	114321641	NA	NA	OpenSea	GRK1;GRK1	NM_002929;NM_002929	FALSE	FALSE	FALSE	FALSE	FALSE
cg05026881	1.73e-06	chr16	1275475	rs72775459	0.03014	OpenSea	TPSG1	NM_012467	FALSE	FALSE	FALSE	FALSE	FALSE
cg00908828	1.73e-06	chr16	75297424	NA	NA	N_Shore	BCAR1;BCAR1;BCAR1;BCAR1;BCAR1	NM_001170718;NM_001170720;NM_001170716;NM_001170714;NM_001170715	FALSE	FALSE	FALSE	FALSE	FALSE
cg05549575	1.73e-06	chr17	5137892	NA	NA	OpenSea	C17orf87	NM_207103	FALSE	FALSE	FALSE	FALSE	FALSE
cg14509967	1.73e-06	chr17	46679135	NA	NA	S_Shelf	LOC404266;LOC404266;LOC404266;LOC404266;HOXB6;LOC404266	NR_033203;NR_033205;NR_033204;NR_033201;NM_018952;NR_033202	FALSE	FALSE	FALSE	FALSE	FALSE
cg18062196	1.73e-06	chr17	57642675	NA	NA	N_Shore	DHX40;DHX40	NM_024612;NM_001166301	FALSE	FALSE	FALSE	FALSE	FALSE
cg01248878	1.73e-06	chr17	58155376	NA	NA	N_Shore	HEATR6	NM_022070	FALSE	FALSE	FALSE	FALSE	FALSE
cg22101190	1.73e-06	chr17	77896096	NA	NA	OpenSea			FALSE	FALSE	FALSE	FALSE	FALSE
cg03613525	1.73e-06	chr18	52613564	NA	NA	OpenSea	CCDC68;CCDC68	NM_001143829;NM_025214	FALSE	FALSE	FALSE	FALSE	FALSE
cg04687437	1.73e-06	chr19	511113	NA	NA	S_Shelf	C19orf20	NM_033513	FALSE	FALSE	FALSE	FALSE	FALSE
cg04749306	1.73e-06	chr19	17433773	NA	NA	OpenSea	DDA1	NM_024050	FALSE	FALSE	FALSE	FALSE	FALSE
cg00519185	1.73e-06	chr19	36347907	NA	NA	Island	KIRREL2;KIRREL2;KIRREL2;KIRREL2;KIRREL2;KIRREL2	NM_199180;NM_032123;NM_199180;NM_199179;NM_032123;NM_199179	FALSE	FALSE	FALSE	FALSE	FALSE
cg06258834	1.73e-06	chr19	51487136	NA	NA	OpenSea	KLK7;KLK7;KLK7	NM_005046;NM_005046;NM_139277	FALSE	FALSE	FALSE	FALSE	FALSE
cg02456944	1.73e-06	chr21	47288438	NA	NA	N_Shore	PCBP3;PCBP3	NM_020528;NM_001130141	FALSE	FALSE	FALSE	FALSE	FALSE
cg04061752	1.729e-06	chr12	19350090	rs2417771	0.143649	OpenSea	PLEKHA5;PLEKHA5	NM_019012;NR_026568	FALSE	FALSE	FALSE	FALSE	FALSE
cg06846719	1.729e-06	chr12	31475291	NA	NA	N_Shore	FAM60A;FAM60A;FAM60A	NM_021238;NM_001135811;NM_001135812	FALSE	FALSE	FALSE	FALSE	FALSE
cg17026220	1.729e-06	chr12	54410580	NA	NA	N_Shore	HOXC4;HOXC6;HOXC5	NM_014620;NM_153693;NR_003084	FALSE	FALSE	FALSE	FALSE	FALSE
cg08726446	1.729e-06	chr12	108237937	NA	NA	Island			FALSE	FALSE	FALSE	FALSE	FALSE
cg21878148	1.729e-06	chr13	70681276	NA	NA	N_Shore	KLHL1;ATXN8OS	NM_020866;NR_002717	FALSE	FALSE	FALSE	FALSE	FALSE
cg19363970	1.729e-06	chr13	75936395	NA	NA	OpenSea	TBC1D4	NM_014832	FALSE	FALSE	FALSE	FALSE	FALSE
cg18153630	1.729e-06	chr13	99405124	rs58457213	0.016028	S_Shore	SLC15A1	NM_005073	FALSE	FALSE	FALSE	FALSE	FALSE
cg10370858	1.729e-06	chr13	113429431	NA	NA	S_Shore	ATP11A;ATP11A	NM_015205;NM_032189	FALSE	FALSE	FALSE	FALSE	FALSE
cg24154325	1.729e-06	chr14	29247705	NA	NA	S_Shore	C14orf23;C14orf23	NR_026732;NR_026731	FALSE	FALSE	FALSE	FALSE	FALSE
cg23059304	1.729e-06	chr14	29253725	NA	NA	N_Shore	C14orf23	NR_026731	FALSE	FALSE	FALSE	FALSE	FALSE
cg15330654	1.729e-06	chr15	41856520	rs11070339	0.00091	OpenSea	TYRO3	NM_006293	FALSE	FALSE	FALSE	FALSE	FALSE
cg02208308	1.729e-06	chr15	101592151	NA	NA	N_Shore	LRRK1	NM_024652	FALSE	FALSE	FALSE	FALSE	FALSE
cg05890616	1.729e-06	chr17	41859201	NA	NA	S_Shelf	C17orf105	NM_001136483	FALSE	FALSE	FALSE	FALSE	FALSE
cg23701012	1.729e-06	chr17	49004644	rs112362686	0.078225	N_Shelf			FALSE	FALSE	FALSE	FALSE	FALSE
cg02241363	1.729e-06	chr17	78450357	NA	NA	Island	NPTX1;NPTX1	NM_002522;NM_002522	FALSE	FALSE	FALSE	FALSE	FALSE
cg13798986	1.729e-06	chr19	11594635	NA	NA	Island	ZNF653	NM_138783	FALSE	FALSE	FALSE	FALSE	FALSE
cg26276690	1.729e-06	chr19	33721276	NA	NA	S_Shelf			FALSE	FALSE	FALSE	FALSE	FALSE
cg01538392	1.729e-06	chr20	33291225	NA	NA	N_Shore	TP53INP2	NM_021202	FALSE	FALSE	FALSE	FALSE	FALSE
cg22476268	1.729e-06	chr20	62715760	NA	NA	Island	OPRL1;C20orf201;OPRL1	NM_000913;NM_001007125;NM_182647	FALSE	FALSE	FALSE	FALSE	FALSE
cg16723716	1.728e-06	chr12	125149524	NA	NA	S_Shelf			FALSE	FALSE	FALSE	FALSE	FALSE
cg16639691	1.728e-06	chr13	28597227	NA	NA	OpenSea	FLT3	NM_004119	FALSE	FALSE	FALSE	FALSE	FALSE
cg20148389	1.728e-06	chr13	41053543	NA	NA	OpenSea	LOC646982;LOC646982;LOC646982	NR_024506;NR_024507;NR_024505	FALSE	FALSE	FALSE	FALSE	FALSE
cg13201587	1.728e-06	chr13	94126074	rs9524080	0.422809	OpenSea	GPC6	NM_005708	FALSE	FALSE	FALSE	FALSE	FALSE
cg19827511	1.728e-06	chr14	93580644	NA	NA	N_Shore	ITPK1;ITPK1;ITPK1	NM_001142593;NM_014216;NM_001142594	FALSE	FALSE	FALSE	FALSE	FALSE
cg09500738	1.728e-06	chr15	87911464	NA	NA	OpenSea			FALSE	FALSE	FALSE	FALSE	FALSE
cg03374888	1.728e-06	chr15	96952744	rs4433780	0.02315	Island			FALSE	FALSE	FALSE	FALSE	FALSE
cg06410849	1.728e-06	chr16	66955988	NA	NA	Island	RRAD;RRAD	NM_001128850;NM_004165	FALSE	FALSE	FALSE	FALSE	FALSE
cg09202227	1.728e-06	chr16	68482715	NA	NA	Island	SMPD3	NM_018667	FALSE	FALSE	FALSE	FALSE	FALSE
cg23570245	1.728e-06	chr17	42426011	NA	NA	OpenSea	GRN	NM_002087	FALSE	FALSE	FALSE	FALSE	FALSE
cg09151131	1.728e-06	chr17	48552276	NA	NA	N_Shelf			FALSE	FALSE	FALSE	FALSE	FALSE
cg25422797	1.728e-06	chr17	73506046	rs78952063	0.012809	OpenSea	CASKIN2;CASKIN2	NM_020753;NM_001142643	FALSE	FALSE	FALSE	FALSE	FALSE
cg05037210	1.728e-06	chr17	80010528	NA	NA	Island	GPS1;GPS1;RFNG	NM_212492;NM_004127;NM_002917	FALSE	FALSE	FALSE	FALSE	FALSE
cg17657037	1.728e-06	chr19	3933856	rs139949882	0.0101	S_Shore	ITGB1BP3	NM_170678	FALSE	FALSE	FALSE	FALSE	FALSE
cg20983032	1.728e-06	chr19	50440913	NA	NA	OpenSea			FALSE	FALSE	FALSE	FALSE	FALSE
cg10851763	1.728e-06	chr21	43545792	rs141915044	0.0142	N_Shelf	UMODL1;UMODL1	NM_173568;NM_001004416	FALSE	FALSE	FALSE	FALSE	FALSE
cg01875106	1.727e-06	chr11	132287342	rs4937700	0.472633	OpenSea	OPCML;OPCML	NM_002545;NM_001012393	FALSE	FALSE	FALSE	FALSE	FALSE
cg00836940	1.727e-06	chr14	36402334	NA	NA	OpenSea			FALSE	FALSE	FALSE	FALSE	FALSE
cg09848010	1.727e-06	chr15	63663508	NA	NA	OpenSea	CA12;CA12	NM_001218;NM_206925	FALSE	FALSE	FALSE	FALSE	FALSE
cg22095041	1.727e-06	chr15	78897050	NA	NA	S_Shelf	CHRNA3;CHRNA3	NM_000743;NM_001166694	FALSE	FALSE	FALSE	FALSE	FALSE
cg12042113	1.727e-06	chr15	90039913	NA	NA	Island	RHCG	NM_016321	FALSE	FALSE	FALSE	FALSE	FALSE
cg08587321	1.727e-06	chr16	31473811	NA	NA	N_Shore	ARMC5;ARMC5	NM_024742;NM_001105247	FALSE	FALSE	FALSE	FALSE	FALSE
cg06509140	1.727e-06	chr17	1729975	NA	NA	N_Shelf	SMYD4	NM_052928	FALSE	FALSE	FALSE	FALSE	FALSE
cg02059952	1.727e-06	chr17	8384595	NA	NA	OpenSea	MYH10	NM_005964	FALSE	FALSE	FALSE	FALSE	FALSE
cg16351569	1.727e-06	chr17	43448493	NA	NA	N_Shore			FALSE	FALSE	FALSE	FALSE	FALSE
cg02495413	1.727e-06	chr17	73870723	NA	NA	Island	TRIM47	NM_033452	FALSE	FALSE	FALSE	FALSE	FALSE
cg00532474	1.727e-06	chr18	43652594	NA	NA	S_Shore	PSTPIP2	NM_024430	FALSE	FALSE	FALSE	FALSE	FALSE
cg06488678	1.727e-06	chr19	2390040	NA	NA	OpenSea	TMPRSS9	NM_182973	FALSE	FALSE	FALSE	FALSE	FALSE
cg19339322	1.727e-06	chr19	2722858	NA	NA	N_Shore	DIRAS1	NM_145173	FALSE	FALSE	FALSE	FALSE	FALSE
cg15571154	1.727e-06	chr19	35719126	NA	NA	S_Shelf	FAM187B	NM_152481	FALSE	FALSE	FALSE	FALSE	FALSE
cg00822241	1.727e-06	chr19	49201468	NA	NA	S_Shore	FUT2;FUT2	NM_000511;NM_001097638	FALSE	FALSE	FALSE	FALSE	FALSE
cg16638540	1.727e-06	chr19	58570468	NA	NA	Island	ZNF135;ZNF135;ZNF135;ZNF135;ZNF135	NM_001164527;NM_003436;NM_001164529;NM_007134;NM_001164530	FALSE	FALSE	FALSE	FALSE	FALSE
cg18039133	1.727e-06	chr20	6750956	NA	NA	Island	BMP2	NM_001200	FALSE	FALSE	FALSE	FALSE	FALSE
cg14658149	1.727e-06	chr20	57033466	NA	NA	N_Shelf			FALSE	FALSE	FALSE	FALSE	FALSE
cg04460557	1.727e-06	chr22	18042646	NA	NA	OpenSea	SLC25A18	NM_031481	FALSE	FALSE	FALSE	FALSE	FALSE
cg08046335	1.727e-06	chr22	31366210	rs73156743	0.018663	S_Shore	TUG1	NR_002323	FALSE	FALSE	FALSE	FALSE	FALSE
cg11515095	1.726e-06	chr11	132949437	rs1007018	0.269338	N_Shelf	OPCML	NM_001012393	FALSE	FALSE	FALSE	FALSE	FALSE
cg04636406	1.726e-06	chr12	6993009	rs115805303	0.024761	OpenSea	RPL13P5	NR_002803	FALSE	FALSE	FALSE	FALSE	FALSE
cg03184588	1.726e-06	chr12	31480300	rs78824259	0.0201	S_Shore	FAM60A;FAM60A;FAM60A	NM_021238;NM_001135812;NM_001135811	FALSE	FALSE	FALSE	FALSE	FALSE
cg09906066	1.726e-06	chr12	40959011	NA	NA	OpenSea			FALSE	FALSE	FALSE	FALSE	FALSE
cg24856064	1.726e-06	chr13	31506963	NA	NA	OpenSea	C13orf26	NM_152325	FALSE	FALSE	FALSE	FALSE	FALSE
cg12798311	1.726e-06	chr13	69555907	NA	NA	N_Shelf			FALSE	FALSE	FALSE	FALSE	FALSE
cg26305756	1.726e-06	chr14	106067450	NA	NA	S_Shore			FALSE	FALSE	FALSE	FALSE	FALSE
cg04339692	1.726e-06	chr15	48666418	NA	NA	OpenSea			FALSE	FALSE	FALSE	FALSE	FALSE
cg23699879	1.726e-06	chr15	58358811	NA	NA	S_Shore	ALDH1A2;ALDH1A2	NM_003888;NM_170696	FALSE	FALSE	FALSE	FALSE	FALSE
cg02206137	1.726e-06	chr15	93595502	NA	NA	Island	RGMA;RGMA;RGMA;RGMA;RGMA;RGMA	NM_001166289;NM_001166288;NM_020211;NM_001166286;NM_001166283;NM_001166287	FALSE	FALSE	FALSE	FALSE	FALSE
cg10496690	1.726e-06	chr16	31724482	NA	NA	N_Shore	ZNF720	NM_001130913	FALSE	FALSE	FALSE	FALSE	FALSE
cg25216634	1.726e-06	chr17	202588	NA	NA	N_Shelf	RPH3AL	NM_006987	FALSE	FALSE	FALSE	FALSE	FALSE
cg27171704	1.726e-06	chr17	45786010	NA	NA	N_Shore	TBKBP1	NM_014726	FALSE	FALSE	FALSE	FALSE	FALSE
cg13479204	1.726e-06	chr17	46641708	NA	NA	Island	HOXB3	NM_002146	FALSE	FALSE	FALSE	FALSE	FALSE
cg01476969	1.726e-06	chr19	719323	NA	NA	Island	PALM;PALM	NM_002579;NM_001040134	FALSE	FALSE	FALSE	FALSE	FALSE
cg26487562	1.726e-06	chr19	14225959	NA	NA	N_Shelf	PRKACA;PRKACA	NM_207518;NM_002730	FALSE	FALSE	FALSE	FALSE	FALSE
cg25252585	1.726e-06	chr19	35633972	NA	NA	Island	FXYD7	NM_022006	FALSE	FALSE	FALSE	FALSE	FALSE
cg17351154	1.726e-06	chr19	46181428	rs1800437	0.164103	Island	GIPR	NM_000164	FALSE	FALSE	FALSE	FALSE	FALSE
cg07684068	1.726e-06	chr19	46807660	NA	NA	S_Shore	HIF3A;HIF3A;HIF3A	NM_152795;NM_152794;NM_022462	FALSE	FALSE	FALSE	FALSE	FALSE
cg27284120	1.726e-06	chr19	52302551	NA	NA	OpenSea	FPR3	NM_002030	FALSE	FALSE	FALSE	FALSE	FALSE
cg26038318	1.726e-06	chr20	34205095	rs116016997	0.018078	Island	SPAG4	NM_003116	FALSE	FALSE	FALSE	FALSE	FALSE
cg16178855	1.726e-06	chr20	56269979	NA	NA	OpenSea	PMEPA1;PMEPA1;PMEPA1;PMEPA1	NM_199171;NM_199170;NM_199169;NM_020182	FALSE	FALSE	FALSE	FALSE	FALSE
cg25816610	1.726e-06	chr21	39494547	NA	NA	OpenSea	DSCR8;DSCR8;DSCR8;DSCR8;DSCR8;DSCR4	NR_026838;NR_026840;NR_026841;NR_026842;NR_026839;NM_005867	FALSE	FALSE	FALSE	FALSE	FALSE
cg12978205	1.726e-06	chrX	15756392	NA	NA	Island	CA5B	NM_007220	FALSE	FALSE	FALSE	FALSE	FALSE
cg16566899	1.725e-06	chr12	57579382	NA	NA	Island	LRP1	NM_002332	FALSE	FALSE	FALSE	FALSE	FALSE
cg27000386	1.725e-06	chr12	123463006	NA	NA	N_Shore	OGFOD2	NM_024623	FALSE	FALSE	FALSE	FALSE	FALSE
cg06701892	1.725e-06	chr12	131443245	NA	NA	OpenSea	GPR133	NM_198827	FALSE	FALSE	FALSE	FALSE	FALSE
cg19566774	1.725e-06	chr14	67656082	NA	NA	OpenSea	FAM71D	NM_173526	FALSE	FALSE	FALSE	FALSE	FALSE
cg04269351	1.725e-06	chr14	68142533	NA	NA	S_Shore	VTI1B	NM_006370	FALSE	FALSE	FALSE	FALSE	FALSE
cg27305460	1.725e-06	chr15	29969096	NA	NA	S_Shore			FALSE	FALSE	FALSE	FALSE	FALSE
cg01075805	1.725e-06	chr15	60298519	NA	NA	Island			FALSE	FALSE	FALSE	FALSE	FALSE
cg01859228	1.725e-06	chr15	64208452	NA	NA	OpenSea	DAPK2	NM_014326	FALSE	FALSE	FALSE	FALSE	FALSE
cg03546687	1.725e-06	chr16	2198080	NA	NA	N_Shore	RAB26	NM_014353	FALSE	FALSE	FALSE	FALSE	FALSE
cg08694014	1.725e-06	chr16	68482591	NA	NA	Island	SMPD3	NM_018667	FALSE	FALSE	FALSE	FALSE	FALSE
cg10833838	1.725e-06	chr17	61042718	NA	NA	N_Shore			FALSE	FALSE	FALSE	FALSE	FALSE
cg02060732	1.725e-06	chr17	77151206	NA	NA	OpenSea	HRNBP3	NM_001082575	FALSE	FALSE	FALSE	FALSE	FALSE
cg13431464	1.725e-06	chr18	12880767	NA	NA	N_Shelf	PTPN2;PTPN2;PTPN2	NM_002828;NM_080422;NM_080423	FALSE	FALSE	FALSE	FALSE	FALSE
cg21520111	1.725e-06	chr19	49713645	NA	NA	Island	TRPM4	NM_017636	FALSE	FALSE	FALSE	FALSE	FALSE
cg21611708	1.725e-06	chr20	2277040	rs214761	0.010438	OpenSea	TGM3	NM_003245	FALSE	FALSE	FALSE	FALSE	FALSE
cg21234538	1.725e-06	chr21	47809043	NA	NA	Island	PCNT	NM_006031	FALSE	FALSE	FALSE	FALSE	FALSE
cg04049203	1.725e-06	chr22	44291664	NA	NA	S_Shelf			FALSE	FALSE	FALSE	FALSE	FALSE
cg18216249	1.724e-06	chr12	48100805	NA	NA	S_Shore	RPAP3;RPAP3;RPAP3	NM_001146076;NM_001146075;NM_024604	FALSE	FALSE	FALSE	FALSE	FALSE
cg21795074	1.724e-06	chr12	129079614	rs4882720	0.341219	OpenSea	TMEM132C	NM_001136103	FALSE	FALSE	FALSE	FALSE	FALSE
cg25607361	1.724e-06	chr13	29230532	NA	NA	N_Shelf			FALSE	FALSE	FALSE	FALSE	FALSE
cg08701998	1.724e-06	chr13	31430863	NA	NA	OpenSea			FALSE	FALSE	FALSE	FALSE	FALSE
cg16673052	1.724e-06	chr13	54883769	rs114685541	0.021286	OpenSea			FALSE	FALSE	FALSE	FALSE	FALSE
cg24965791	1.724e-06	chr13	96085241	NA	NA	N_Shore	CLDN10;CLDN10	NM_001160100;NM_182848	FALSE	FALSE	FALSE	FALSE	FALSE
cg06398335	1.724e-06	chr13	101161616	rs837295	0.013451	OpenSea	PCCA;PCCA	NM_001127692;NM_000282	FALSE	FALSE	FALSE	FALSE	FALSE
cg22541341	1.724e-06	chr15	68879032	NA	NA	OpenSea	CORO2B	NM_006091	FALSE	FALSE	FALSE	FALSE	FALSE
cg01837657	1.724e-06	chr15	90039822	NA	NA	Island	RHCG	NM_016321	FALSE	FALSE	FALSE	FALSE	FALSE
cg08251776	1.724e-06	chr16	58767249	NA	NA	N_Shore	GOT2	NM_002080	FALSE	FALSE	FALSE	FALSE	FALSE
cg01758899	1.724e-06	chr16	66583237	NA	NA	Island	TK2	NM_004614	FALSE	FALSE	FALSE	FALSE	FALSE
cg12417689	1.724e-06	chr17	259426	NA	NA	N_Shore	C17orf97	NM_001013672	FALSE	FALSE	FALSE	FALSE	FALSE
cg24132481	1.724e-06	chr17	2658712	NA	NA	Island			FALSE	FALSE	FALSE	FALSE	FALSE
cg18040354	1.724e-06	chr17	53800484	NA	NA	OpenSea	TMEM100;TMEM100	NM_018286;NM_001099640	FALSE	FALSE	FALSE	FALSE	FALSE
cg24466377	1.724e-06	chr19	46268509	NA	NA	N_Shore	SIX5	NM_175875	FALSE	FALSE	FALSE	FALSE	FALSE
cg07751803	1.724e-06	chr19	47258810	NA	NA	Island	FKRP;FKRP	NM_024301;NM_001039885	FALSE	FALSE	FALSE	FALSE	FALSE
cg26415633	1.724e-06	chr19	51327356	NA	NA	N_Shelf	KLK1	NM_002257	FALSE	FALSE	FALSE	FALSE	FALSE
cg17482740	1.724e-06	chr20	31349427	NA	NA	N_Shore	DNMT3B;DNMT3B;DNMT3B	NM_175849;NM_175848;NM_006892	FALSE	FALSE	FALSE	FALSE	FALSE
cg27389684	1.724e-06	chr20	55953214	NA	NA	OpenSea	RAE1;RAE1	NM_003610;NM_001015885	FALSE	FALSE	FALSE	FALSE	FALSE
cg05381795	1.724e-06	chr20	62713085	rs114634758	0.012598	N_Shore	OPRL1;OPRL1	NM_000913;NM_182647	FALSE	FALSE	FALSE	FALSE	FALSE
cg00163674	1.724e-06	chr21	46115778	NA	NA	OpenSea	KRTAP10-12;C21orf29	NM_198699;NM_144991	FALSE	FALSE	FALSE	FALSE	FALSE
cg13175282	1.724e-06	chr22	19938541	NA	NA	OpenSea	COMT;COMT;COMT;COMT	NM_001135161;NM_000754;NM_001135161;NM_001135162	FALSE	FALSE	FALSE	FALSE	FALSE
ch.12.45348862R	1.723e-06	chr12	47062595	NA	NA	OpenSea			FALSE	FALSE	FALSE	FALSE	FALSE
cg01626112	1.723e-06	chr12	76653220	rs17042182	0.018222	OpenSea			FALSE	FALSE	FALSE	FALSE	FALSE
cg11531579	1.723e-06	chr12	133484743	NA	NA	Island			FALSE	FALSE	FALSE	FALSE	FALSE
cg24818699	1.723e-06	chr13	43355514	NA	NA	OpenSea	C13orf30	NM_182508	FALSE	FALSE	FALSE	FALSE	FALSE
cg25989526	1.723e-06	chr13	49147573	rs80026366	0.014335	OpenSea			FALSE	FALSE	FALSE	FALSE	FALSE
cg26897297	1.723e-06	chr13	49796434	NA	NA	S_Shore	MLNR	NM_001507	FALSE	FALSE	FALSE	FALSE	FALSE
cg05873124	1.723e-06	chr14	61966719	NA	NA	OpenSea	PRKCH	NM_006255	FALSE	FALSE	FALSE	FALSE	FALSE
cg03363565	1.723e-06	chr16	474528	NA	NA	N_Shore	RAB11FIP3	NM_014700	FALSE	FALSE	FALSE	FALSE	FALSE
cg07337129	1.723e-06	chr16	30035757	rs72791208	0.016927	S_Shelf	C16orf92;C16orf92;FAM57B	NM_001109660;NM_001109659;NM_031478	FALSE	FALSE	FALSE	FALSE	FALSE
cg16698748	1.723e-06	chr16	84401823	NA	NA	N_Shore	ATP2C2	NM_014861	FALSE	FALSE	FALSE	FALSE	FALSE
cg18002862	1.723e-06	chr17	2718230	NA	NA	OpenSea	RAP1GAP2;RAP1GAP2	NM_015085;NM_001100398	FALSE	FALSE	FALSE	FALSE	FALSE
cg02436788	1.723e-06	chr17	15245089	NA	NA	Island	TEKT3	NM_031898	FALSE	FALSE	FALSE	FALSE	FALSE
cg02016419	1.723e-06	chr17	15245237	NA	NA	S_Shore	TEKT3	NM_031898	FALSE	FALSE	FALSE	TRUE	FALSE
cg20396782	1.723e-06	chr17	27330221	NA	NA	N_Shelf	SEZ6;SEZ6	NM_001098635;NM_178860	FALSE	FALSE	FALSE	FALSE	FALSE
cg06375292	1.723e-06	chr17	47786311	rs9915811	0.054189	OpenSea	SLC35B1	NM_005827	FALSE	FALSE	FALSE	FALSE	FALSE
cg13675837	1.723e-06	chr17	54910204	NA	NA	N_Shore	DGKE	NM_003647	FALSE	FALSE	FALSE	FALSE	FALSE
cg21001780	1.723e-06	chr17	72130089	NA	NA	OpenSea			FALSE	FALSE	FALSE	FALSE	FALSE
cg15065854	1.723e-06	chr19	861829	NA	NA	Island	CFD	NM_001928	FALSE	FALSE	FALSE	FALSE	FALSE
cg01949461	1.723e-06	chr20	18774560	NA	NA	OpenSea	HSPC072;LOC100270804;HSPC072	NR_026883;NR_026885;NR_026884	FALSE	FALSE	FALSE	FALSE	FALSE
cg11367633	1.723e-06	chr20	40247916	NA	NA	S_Shore	CHD6	NM_032221	FALSE	FALSE	FALSE	FALSE	FALSE
cg12253657	1.723e-06	chr20	42140965	NA	NA	N_Shelf			FALSE	FALSE	FALSE	FALSE	FALSE
cg08134301	1.723e-06	chr20	46415506	rs73910765	0.000457	Island	SULF2;SULF2;SULF2	NM_001161841;NM_018837;NM_198596	FALSE	FALSE	FALSE	FALSE	FALSE
cg10068793	1.723e-06	chr21	17442467	NA	NA	OpenSea	C21orf34	NR_027790	FALSE	FALSE	FALSE	FALSE	FALSE
cg04193415	1.723e-06	chr22	30643063	NA	NA	S_Shore	LIF	NM_002309	FALSE	FALSE	FALSE	FALSE	FALSE
cg02339083	1.723e-06	chr22	45740309	NA	NA	OpenSea	SMC1B	NM_148674	FALSE	FALSE	FALSE	FALSE	FALSE
cg22934020	1.723e-06	chr22	46859616	NA	NA	Island	CELSR1	NM_014246	FALSE	FALSE	FALSE	FALSE	FALSE
cg15046877	1.722e-06	chr11	132933813	NA	NA	N_Shore	OPCML	NM_001012393	FALSE	FALSE	FALSE	FALSE	FALSE
cg26871875	1.722e-06	chr12	1612664	NA	NA	OpenSea	LOC100292680	NR_028415	FALSE	FALSE	FALSE	FALSE	FALSE
cg19310515	1.722e-06	chr12	58859177	NA	NA	OpenSea			FALSE	FALSE	FALSE	FALSE	FALSE
cg16531955	1.722e-06	chr12	69965254	NA	NA	OpenSea	FRS2;FRS2	NM_001042555;NM_006654	FALSE	FALSE	FALSE	FALSE	FALSE
cg04787675	1.722e-06	chr12	104683308	NA	NA	S_Shore	TXNRD1;TXNRD1;TXNRD1;TXNRD1;TXNRD1	NM_182729;NM_182743;NM_001093771;NM_003330;NM_182742	FALSE	FALSE	FALSE	FALSE	FALSE
cg06881647	1.722e-06	chr12	124893556	NA	NA	OpenSea	NCOR2;NCOR2	NM_006312;NM_001077261	FALSE	FALSE	FALSE	FALSE	FALSE
cg27113856	1.722e-06	chr13	20254907	NA	NA	OpenSea	PSPC1	NR_003272	FALSE	FALSE	FALSE	FALSE	FALSE
cg13097993	1.722e-06	chr14	51026600	NA	NA	N_Shore	ATL1;ATL1;ATL1	NM_015915;NM_001127713;NM_181598	FALSE	FALSE	FALSE	FALSE	FALSE
cg14685575	1.722e-06	chr14	60193832	NA	NA	Island	RTN1;RTN1	NM_021136;NM_206857	FALSE	FALSE	FALSE	FALSE	FALSE
cg02029441	1.722e-06	chr14	61117067	NA	NA	S_Shore	SIX1	NM_005982	FALSE	FALSE	FALSE	FALSE	FALSE
cg26319169	1.722e-06	chr15	65870540	NA	NA	OpenSea	PTPLAD1	NM_016395	FALSE	FALSE	FALSE	FALSE	FALSE
cg02750133	1.722e-06	chr15	84181244	NA	NA	OpenSea	SH3GL3;SH3GL3	NR_026799;NM_003027	FALSE	FALSE	FALSE	FALSE	FALSE
cg19348484	1.722e-06	chr15	91413236	NA	NA	N_Shore	FURIN	NM_002569	FALSE	FALSE	FALSE	FALSE	FALSE
cg09910000	1.722e-06	chr16	2023998	NA	NA	N_Shore	TBL3	NM_006453	FALSE	FALSE	FALSE	FALSE	FALSE
cg08770961	1.722e-06	chr16	66956122	NA	NA	Island	RRAD;RRAD	NM_001128850;NM_004165	FALSE	FALSE	FALSE	FALSE	FALSE
cg06301529	1.722e-06	chr17	26127522	NA	NA	OpenSea	NOS2;NOS2	NM_000625;NM_000625	FALSE	FALSE	FALSE	FALSE	FALSE
cg07936030	1.722e-06	chr17	36756043	NA	NA	OpenSea	SRCIN1	NM_025248	FALSE	FALSE	FALSE	FALSE	FALSE
cg16020904	1.722e-06	chr17	48624201	NA	NA	N_Shore	SPATA20	NM_022827	FALSE	FALSE	FALSE	FALSE	FALSE
cg14755066	1.722e-06	chr17	74239328	NA	NA	S_Shelf			FALSE	FALSE	FALSE	FALSE	FALSE
cg27141871	1.722e-06	chr19	41318235	NA	NA	S_Shore			FALSE	FALSE	FALSE	FALSE	FALSE
cg05346491	1.722e-06	chr19	48917104	NA	NA	N_Shore	GRIN2D	NM_000836	FALSE	FALSE	FALSE	FALSE	FALSE
cg15152362	1.722e-06	chr20	31173500	NA	NA	Island			FALSE	FALSE	FALSE	FALSE	FALSE
cg25535047	1.722e-06	chr20	61174805	NA	NA	N_Shelf			FALSE	FALSE	FALSE	FALSE	FALSE
cg23469117	1.722e-06	chr22	21985646	NA	NA	S_Shore	YDJC;CCDC116	NM_001017964;NM_152612	FALSE	FALSE	FALSE	FALSE	FALSE
cg00232735	1.721e-06	chr11	132934139	NA	NA	Island	OPCML	NM_001012393	FALSE	FALSE	FALSE	FALSE	FALSE
cg18037808	1.721e-06	chr12	109059679	NA	NA	OpenSea	CORO1C	NM_014325	FALSE	FALSE	FALSE	FALSE	FALSE
cg08822715	1.721e-06	chr12	114404604	NA	NA	S_Shore	RBM19;RBM19;RBM19	NM_001146699;NM_016196;NM_001146698	FALSE	FALSE	FALSE	FALSE	TRUE
cg06413794	1.721e-06	chr12	125595651	NA	NA	N_Shelf	AACS	NM_023928	FALSE	FALSE	FALSE	FALSE	FALSE
cg14078579	1.721e-06	chr12	133120548	NA	NA	OpenSea	FBRSL1	NM_001142641	FALSE	FALSE	FALSE	FALSE	FALSE
cg07530200	1.721e-06	chr13	50586434	NA	NA	OpenSea	TRIM13;TRIM13;TRIM13;TRIM13;DLEU2	NM_005798;NM_052811;NM_001007278;NM_213590;NR_002612	FALSE	FALSE	FALSE	FALSE	FALSE
cg24949196	1.721e-06	chr13	60240094	NA	NA	OpenSea	DIAPH3	NM_001042517	FALSE	FALSE	FALSE	FALSE	FALSE
cg21220520	1.721e-06	chr14	57960464	rs10139566	0.053924	OpenSea	C14orf105;C14orf105	NM_018168;NM_018168	FALSE	FALSE	FALSE	FALSE	FALSE
cg16758348	1.721e-06	chr14	58335480	NA	NA	S_Shelf			FALSE	FALSE	FALSE	FALSE	FALSE
cg07807817	1.721e-06	chr14	74416425	NA	NA	N_Shore	COQ6;FAM161B;COQ6	NM_182480;NM_152445;NM_182476	FALSE	FALSE	FALSE	FALSE	FALSE
cg26918041	1.721e-06	chr15	68606598	NA	NA	OpenSea	ITGA11	NM_001004439	FALSE	FALSE	FALSE	FALSE	FALSE
cg26732360	1.721e-06	chr16	87714357	NA	NA	N_Shore	JPH3	NM_020655	FALSE	FALSE	FALSE	FALSE	FALSE
cg06053959	1.721e-06	chr17	1617291	NA	NA	N_Shore	C17orf91;C17orf91;C17orf91;C17orf91;MIR22	NR_028505;NR_028503;NR_028504;NR_028502;NR_029494	FALSE	FALSE	FALSE	FALSE	FALSE
cg08468689	1.721e-06	chr17	40346680	NA	NA	OpenSea	GHDC;GHDC;GHDC;GHDC	NM_001142623;NR_024573;NM_001142622;NM_032484	FALSE	FALSE	FALSE	FALSE	FALSE
cg02614657	1.721e-06	chr19	1568833	NA	NA	Island	MEX3D	NM_203304	FALSE	FALSE	FALSE	FALSE	FALSE
cg13735819	1.721e-06	chr19	2253850	NA	NA	Island	JSRP1	NM_144616	FALSE	FALSE	FALSE	FALSE	FALSE
cg05015176	1.721e-06	chr19	49403253	NA	NA	Island	TULP2;NUCB1	NM_003323;NM_006184	FALSE	FALSE	FALSE	FALSE	FALSE
cg23037932	1.721e-06	chr19	55042806	NA	NA	OpenSea	KIR3DX1	NR_026716	FALSE	FALSE	FALSE	FALSE	FALSE
cg04247135	1.721e-06	chr19	59065500	NA	NA	N_Shore	CHMP2A;CHMP2A	NM_198426;NM_014453	FALSE	FALSE	FALSE	FALSE	FALSE
cg05349624	1.721e-06	chr21	46856438	NA	NA	N_Shelf	COL18A1	NM_130445	FALSE	FALSE	FALSE	FALSE	FALSE
cg22117819	1.721e-06	chr22	19556601	NA	NA	S_Shelf			FALSE	FALSE	FALSE	FALSE	FALSE
cg00877150	1.721e-06	chrX	39972039	NA	NA	S_Shelf	BCOR;BCOR	NM_001123384;NM_001123383	FALSE	FALSE	FALSE	FALSE	FALSE
cg14219124	1.72e-06	chr11	129992297	NA	NA	N_Shore	APLP2;APLP2;APLP2;APLP2;APLP2;APLP2	NR_024516;NR_024515;NM_001142276;NM_001642;NM_001142277;NM_001142278	FALSE	FALSE	FALSE	FALSE	FALSE
cg25034478	1.72e-06	chr11	130078649	NA	NA	Island	ST14	NM_021978	FALSE	FALSE	FALSE	FALSE	FALSE
cg11362049	1.72e-06	chr11	131971356	rs9630202	0.399727	OpenSea	NTM;NTM;NTM;NTM	NM_001144059;NM_001048209;NM_001144058;NM_016522	FALSE	FALSE	FALSE	FALSE	FALSE
cg14405137	1.72e-06	chr12	50219283	NA	NA	N_Shelf	NCKAP5L	NM_001037806	FALSE	FALSE	FALSE	FALSE	FALSE
cg07022048	1.72e-06	chr12	52638592	NA	NA	N_Shore	KRT7	NM_005556	FALSE	FALSE	FALSE	FALSE	FALSE
cg22200649	1.72e-06	chr12	65961644	NA	NA	OpenSea			FALSE	FALSE	FALSE	FALSE	FALSE
cg01473955	1.72e-06	chr12	99287876	NA	NA	N_Shore	ANKS1B;ANKS1B;ANKS1B	NM_020140;NM_152788;NM_181670	FALSE	FALSE	FALSE	FALSE	FALSE
cg19685709	1.72e-06	chr12	119208234	NA	NA	N_Shelf			FALSE	FALSE	FALSE	FALSE	FALSE
cg24211406	1.72e-06	chr13	46919477	NA	NA	OpenSea	C13orf18	NM_025113	FALSE	FALSE	FALSE	FALSE	FALSE
cg16505704	1.72e-06	chr13	80378331	NA	NA	OpenSea			FALSE	FALSE	FALSE	FALSE	FALSE
cg06531870	1.72e-06	chr13	89037260	NA	NA	OpenSea			FALSE	FALSE	FALSE	FALSE	FALSE
cg06149212	1.72e-06	chr13	93932639	NA	NA	OpenSea	GPC6	NM_005708	FALSE	FALSE	FALSE	FALSE	FALSE
cg01666652	1.72e-06	chr14	22987689	NA	NA	OpenSea			FALSE	FALSE	FALSE	FALSE	FALSE
cg13073773	1.72e-06	chr14	95234658	NA	NA	Island	GSC	NM_173849	FALSE	FALSE	FALSE	FALSE	FALSE
cg25587091	1.72e-06	chr15	66125463	rs2660627	0.053426	OpenSea			FALSE	FALSE	FALSE	FALSE	FALSE
cg14211735	1.72e-06	chr15	78837981	NA	NA	OpenSea	PSMA4;PSMA4;PSMA4	NM_001102667;NM_001102668;NM_002789	FALSE	FALSE	FALSE	FALSE	FALSE
cg03156546	1.72e-06	chr16	24759640	NA	NA	OpenSea	TNRC6A	NM_014494	FALSE	FALSE	FALSE	FALSE	FALSE
cg06102242	1.72e-06	chr16	84336383	rs57456747	0.049405	OpenSea	WFDC1	NM_021197	FALSE	FALSE	FALSE	FALSE	FALSE
cg01278564	1.72e-06	chr16	88525221	NA	NA	S_Shelf	ZFPM1	NM_153813	FALSE	FALSE	FALSE	FALSE	FALSE
cg11475259	1.72e-06	chr17	780898	NA	NA	OpenSea	NXN	NM_022463	FALSE	FALSE	FALSE	FALSE	FALSE
cg17091361	1.72e-06	chr17	15245076	NA	NA	Island	TEKT3	NM_031898	FALSE	FALSE	FALSE	FALSE	FALSE
cg13876325	1.72e-06	chr17	16190098	NA	NA	OpenSea	PIGL	NM_004278	FALSE	FALSE	FALSE	FALSE	FALSE
cg25054705	1.72e-06	chr17	19998939	rs4925084	0.196634	OpenSea	CYTSB;CYTSB	NM_152904;NM_001033553	FALSE	FALSE	FALSE	FALSE	FALSE
cg09243648	1.72e-06	chr17	45944464	NA	NA	OpenSea			FALSE	FALSE	FALSE	FALSE	FALSE
cg18333839	1.72e-06	chr17	76905803	rs57816430	0.031684	OpenSea	TIMP2	NM_003255	FALSE	FALSE	FALSE	FALSE	FALSE
cg16526705	1.72e-06	chr19	17284481	rs17534314	0.042972	S_Shore	MYO9B;MYO9B	NM_001130065;NM_004145	FALSE	FALSE	FALSE	FALSE	FALSE
cg00121209	1.72e-06	chr19	54606151	NA	NA	Island	NDUFA3	NM_004542	FALSE	FALSE	FALSE	FALSE	FALSE
cg24012925	1.72e-06	chr20	633418	NA	NA	N_Shore	SRXN1	NM_080725	FALSE	FALSE	FALSE	FALSE	FALSE
cg00412842	1.72e-06	chr20	17511479	NA	NA	Island	BFSP1;BFSP1	NM_001161705;NM_001195	FALSE	FALSE	FALSE	FALSE	FALSE
cg01337825	1.72e-06	chr20	43943823	rs61293720	0.014181	N_Shore	RBPJL	NM_014276	FALSE	FALSE	FALSE	FALSE	FALSE
cg20209308	1.72e-06	chr22	19137306	NA	NA	Island	GSC2	NM_005315	FALSE	FALSE	FALSE	FALSE	FALSE
cg06795216	1.719e-06	chr13	44596456	NA	NA	OpenSea	LOC121838	NR_026955	FALSE	FALSE	FALSE	FALSE	FALSE
cg11754185	1.719e-06	chr13	54707971	NA	NA	OpenSea			FALSE	FALSE	FALSE	FALSE	FALSE
cg25334575	1.719e-06	chr13	100641744	NA	NA	Island			FALSE	FALSE	FALSE	FALSE	FALSE
cg13657149	1.719e-06	chr14	56766873	NA	NA	OpenSea	PELI2	NM_021255	FALSE	FALSE	FALSE	FALSE	FALSE
cg19731065	1.719e-06	chr14	97674065	NA	NA	OpenSea			FALSE	FALSE	FALSE	FALSE	FALSE
cg05881762	1.719e-06	chr15	25684849	NA	NA	S_Shore	UBE3A	NM_130839	FALSE	FALSE	FALSE	FALSE	FALSE
cg10421002	1.719e-06	chr15	33603610	NA	NA	Island	RYR3	NM_001036	FALSE	FALSE	FALSE	FALSE	FALSE
cg00870269	1.719e-06	chr15	58782688	NA	NA	OpenSea	LIPC	NM_000236	FALSE	FALSE	FALSE	FALSE	FALSE
cg25384043	1.719e-06	chr15	81295608	NA	NA	Island	MESDC1	NM_022566	FALSE	FALSE	FALSE	FALSE	FALSE
cg00106432	1.719e-06	chr15	84540266	NA	NA	OpenSea	ADAMTSL3	NM_207517	FALSE	FALSE	FALSE	FALSE	FALSE
cg03819286	1.719e-06	chr16	4673974	NA	NA	N_Shore	MGRN1;MGRN1;MGRN1;MGRN1	NM_001142291;NM_001142290;NM_001142289;NM_015246	FALSE	FALSE	FALSE	FALSE	FALSE
cg27405732	1.719e-06	chr16	10346223	NA	NA	Island			FALSE	FALSE	FALSE	FALSE	FALSE
cg09320199	1.719e-06	chr17	17255427	NA	NA	OpenSea			FALSE	FALSE	FALSE	FALSE	FALSE
cg02927346	1.719e-06	chr17	34059260	NA	NA	S_Shore	RASL10B	NM_033315	FALSE	FALSE	FALSE	FALSE	FALSE
cg18773260	1.719e-06	chr17	46685292	NA	NA	Island	HOXB7	NM_004502	FALSE	FALSE	FALSE	FALSE	FALSE
cg00318013	1.719e-06	chr17	55119388	NA	NA	N_Shelf			FALSE	FALSE	FALSE	FALSE	FALSE
cg13847977	1.719e-06	chr18	30253144	NA	NA	OpenSea	KLHL14	NM_020805	FALSE	FALSE	FALSE	FALSE	FALSE
cg14706200	1.719e-06	chr19	2472062	NA	NA	N_Shelf			FALSE	FALSE	FALSE	FALSE	FALSE
cg02690797	1.719e-06	chr19	17759636	NA	NA	S_Shore	UNC13A	NM_001080421	FALSE	FALSE	FALSE	FALSE	FALSE
cg13970540	1.719e-06	chr19	17972728	NA	NA	S_Shore	RPL18AP3;SNORA68;RPL18A	NR_001593;NR_000012;NM_000980	FALSE	FALSE	FALSE	FALSE	FALSE
cg19575296	1.719e-06	chr19	47914232	NA	NA	S_Shelf	MEIS3;MEIS3	NM_001009813;NM_020160	FALSE	FALSE	FALSE	FALSE	FALSE
cg19424060	1.719e-06	chr19	56102908	NA	NA	N_Shore	FIZ1	NM_032836	FALSE	FALSE	FALSE	FALSE	FALSE
cg10259004	1.719e-06	chr20	35171919	NA	NA	S_Shelf	MYL9;MYL9	NM_181526;NM_006097	FALSE	FALSE	FALSE	FALSE	FALSE
cg19266578	1.719e-06	chr20	62711729	NA	NA	Island	RGS19;OPRL1;RGS19;OPRL1	NM_005873;NM_000913;NM_001039467;NM_182647	FALSE	FALSE	FALSE	FALSE	FALSE
cg08269461	1.719e-06	chr21	34916459	NA	NA	S_Shore	GART;GART;SON;SON	NM_001136006;NM_001136005;NM_138927;NM_032195	FALSE	FALSE	FALSE	FALSE	FALSE
cg06235224	1.719e-06	chr22	37171278	NA	NA	N_Shore	RABL4	NM_006860	FALSE	FALSE	FALSE	FALSE	FALSE
cg01972818	1.718e-06	chr11	130673643	NA	NA	OpenSea			FALSE	FALSE	FALSE	FALSE	FALSE
cg20958098	1.718e-06	chr12	351299	rs515639	0.244218	OpenSea	SLC6A13	NM_016615	FALSE	FALSE	FALSE	FALSE	FALSE
cg15047223	1.718e-06	chr12	8687513	NA	NA	OpenSea	CLEC4E	NM_014358	FALSE	FALSE	FALSE	FALSE	FALSE
cg19091779	1.718e-06	chr12	13200089	rs116984772	0.014757	S_Shelf	KIAA1467	NM_020853	FALSE	FALSE	FALSE	FALSE	FALSE
cg10855773	1.718e-06	chr12	27973808	NA	NA	OpenSea			FALSE	FALSE	FALSE	FALSE	FALSE
cg22950598	1.718e-06	chr12	56139862	NA	NA	S_Shelf	GDF11	NM_005811	FALSE	FALSE	FALSE	FALSE	FALSE
cg03453449	1.718e-06	chr12	95945120	NA	NA	S_Shelf	USP44;USP44	NM_032147;NM_032147	FALSE	FALSE	FALSE	FALSE	FALSE
cg27663938	1.718e-06	chr12	103696381	NA	NA	Island	C12orf42;C12orf42	NM_001099336;NM_198521	FALSE	FALSE	FALSE	FALSE	FALSE
cg22990158	1.718e-06	chr14	24802150	NA	NA	Island	ADCY4	NM_139247	FALSE	FALSE	FALSE	FALSE	FALSE
cg04285477	1.718e-06	chr14	74194516	NA	NA	OpenSea	C14orf43;C14orf43	NM_194278;NM_001043318	FALSE	FALSE	FALSE	FALSE	FALSE
cg25054390	1.718e-06	chr14	91720372	NA	NA	S_Shore	GPR68	NM_003485	FALSE	FALSE	FALSE	FALSE	FALSE
cg05120309	1.718e-06	chr14	100485494	NA	NA	OpenSea			FALSE	FALSE	FALSE	FALSE	FALSE
cg03804126	1.718e-06	chr16	5880449	NA	NA	OpenSea			FALSE	FALSE	FALSE	FALSE	FALSE
cg05099708	1.718e-06	chr16	89044855	rs58559003	0.014625	OpenSea	CBFA2T3	NM_005187	FALSE	FALSE	FALSE	FALSE	FALSE
cg00717678	1.718e-06	chr17	1554577	NA	NA	S_Shore	PRPF8;RILP	NM_006445;NM_031430	FALSE	FALSE	FALSE	FALSE	FALSE
cg20290367	1.718e-06	chr17	20060457	NA	NA	S_Shore	CYTSB;CYTSB;CYTSB;CYTSB	NM_001033554;NM_152904;NM_001033555;NM_001033553	FALSE	FALSE	FALSE	FALSE	FALSE
cg01755100	1.718e-06	chr17	79459490	NA	NA	S_Shelf			FALSE	FALSE	FALSE	FALSE	FALSE
cg25203286	1.718e-06	chr18	32070275	NA	NA	N_Shelf			FALSE	FALSE	FALSE	FALSE	FALSE
cg23403256	1.718e-06	chr18	47809075	NA	NA	Island	MBD1;CXXC1;CXXC1;MBD1;MBD1;MBD1;MBD1	NM_015845;NM_001101654;NM_014593;NM_015847;NM_015846;NM_015844;NM_002384	FALSE	FALSE	FALSE	FALSE	FALSE
cg18827787	1.718e-06	chr18	61817320	NA	NA	OpenSea	C18orf20	NR_027245	FALSE	FALSE	FALSE	FALSE	FALSE
cg10618882	1.718e-06	chr19	18509358	NA	NA	OpenSea	LRRC25	NM_145256	FALSE	FALSE	FALSE	FALSE	FALSE
cg24794228	1.718e-06	chr19	52391166	NA	NA	Island	ZNF577;ZNF577;ZNF577;ZNF577;ZNF577	NR_024181;NM_001135590;NM_032679;NM_032679;NM_001135590	FALSE	FALSE	FALSE	FALSE	FALSE
cg12636835	1.718e-06	chr22	26776311	NA	NA	OpenSea	SEZ6L	NM_021115	FALSE	FALSE	FALSE	FALSE	FALSE
cg09084256	1.718e-06	chr22	32555286	NA	NA	OpenSea	C22orf42	NM_001010859	FALSE	FALSE	FALSE	FALSE	FALSE
cg00541544	1.718e-06	chr22	39150255	NA	NA	N_Shore	UNC84B	NM_015374	FALSE	FALSE	FALSE	FALSE	FALSE
cg05468064	1.718e-06	chr22	46423449	NA	NA	Island			FALSE	FALSE	FALSE	FALSE	FALSE
cg27271937	1.717e-06	chr12	6419570	NA	NA	N_Shore	PLEKHG6;PLEKHG6	NM_001144856;NM_018173	FALSE	FALSE	FALSE	FALSE	FALSE
cg01918001	1.717e-06	chr12	13687295	NA	NA	OpenSea			FALSE	FALSE	FALSE	FALSE	FALSE
cg10997540	1.717e-06	chr12	71376748	NA	NA	OpenSea			FALSE	FALSE	FALSE	FALSE	FALSE
cg02517215	1.717e-06	chr12	132639461	rs11831111	0.372771	Island			FALSE	FALSE	FALSE	FALSE	FALSE
cg10115564	1.717e-06	chr13	44595666	NA	NA	OpenSea	LOC121838	NR_026955	FALSE	FALSE	FALSE	FALSE	FALSE
cg22563937	1.717e-06	chr13	107649044	rs76969598	0.020128	OpenSea			FALSE	FALSE	FALSE	FALSE	FALSE
cg10414881	1.717e-06	chr14	22993036	NA	NA	OpenSea			FALSE	FALSE	FALSE	FALSE	FALSE
cg18712199	1.717e-06	chr14	29240691	NA	NA	N_Shelf	C14orf23;C14orf23	NR_026731;NR_026732	FALSE	FALSE	FALSE	FALSE	FALSE
cg09359810	1.717e-06	chr14	52048421	rs4898700	0.151112	OpenSea	FRMD6	NM_001042481	FALSE	FALSE	FALSE	FALSE	FALSE
cg01702210	1.717e-06	chr14	58064926	NA	NA	OpenSea	SLC35F4	NM_001080455	FALSE	FALSE	FALSE	FALSE	FALSE
cg01053714	1.717e-06	chr15	34631762	NA	NA	S_Shore	SLC12A6	NM_001042495	FALSE	FALSE	FALSE	FALSE	FALSE
cg22886323	1.717e-06	chr15	100782544	rs28653465	0.022415	OpenSea	ADAMTS17	NM_139057	FALSE	FALSE	FALSE	FALSE	FALSE
cg10092709	1.717e-06	chr16	3159703	NA	NA	S_Shelf			FALSE	FALSE	FALSE	FALSE	FALSE
cg00525931	1.717e-06	chr16	29084744	NA	NA	N_Shore	RRN3P2	NR_003369	FALSE	FALSE	FALSE	FALSE	FALSE
cg03526468	1.717e-06	chr16	31484571	rs45612043	0.021186	S_Shore	TGFB1I1;TGFB1I1;TGFB1I1	NM_001042454;NM_015927;NM_001164719	FALSE	FALSE	FALSE	FALSE	FALSE
cg03533472	1.717e-06	chr16	46919112	NA	NA	S_Shore	GPT2;GPT2;GPT2	NM_133443;NM_001142466;NM_001142466	FALSE	FALSE	FALSE	FALSE	FALSE
cg09631415	1.717e-06	chr16	65097075	NA	NA	OpenSea	CDH11	NM_001797	FALSE	FALSE	FALSE	FALSE	FALSE
cg01524149	1.717e-06	chr16	71389136	rs8054321	0.407904	N_Shelf			FALSE	FALSE	FALSE	FALSE	FALSE
cg21269781	1.717e-06	chr17	30602727	NA	NA	OpenSea	RHBDL3	NM_138328	FALSE	FALSE	FALSE	FALSE	FALSE
cg19710451	1.717e-06	chr17	46654202	NA	NA	Island	HOXB4	NM_024015	FALSE	FALSE	FALSE	FALSE	FALSE
cg25900280	1.717e-06	chr17	59534847	NA	NA	Island	TBX4	NM_018488	FALSE	FALSE	FALSE	FALSE	FALSE
cg19761273	1.717e-06	chr17	80232096	NA	NA	S_Shore	CSNK1D;CSNK1D	NM_139062;NM_001893	TRUE	FALSE	FALSE	FALSE	TRUE
cg01077846	1.717e-06	chr19	18499128	rs1059022	0.201253	Island	GDF15	NM_004864	FALSE	FALSE	FALSE	FALSE	FALSE
cg16513932	1.717e-06	chr19	56132683	rs751729	0.260426	N_Shore	ZNF784	NM_203374	FALSE	FALSE	FALSE	FALSE	FALSE
cg03011535	1.717e-06	chr20	42544794	NA	NA	Island	TOX2;TOX2;TOX2;TOX2;TOX2	NM_001098796;NM_001098797;NM_032883;NM_001098796;NM_032883	FALSE	FALSE	FALSE	FALSE	FALSE
cg06347896	1.717e-06	chr20	58645949	NA	NA	OpenSea	C20orf197	NM_173644	FALSE	FALSE	FALSE	FALSE	FALSE
cg13139843	1.717e-06	chr21	31852793	NA	NA	OpenSea	KRTAP19-1	NM_181607	FALSE	FALSE	FALSE	FALSE	FALSE
cg27087377	1.717e-06	chr22	26875563	NA	NA	N_Shelf	HPS4;HPS4	NM_152841;NM_022081	FALSE	FALSE	FALSE	FALSE	FALSE
cg27106959	1.716e-06	chr12	119474851	NA	NA	OpenSea	SRRM4	NM_194286	FALSE	FALSE	FALSE	FALSE	FALSE
cg15656261	1.716e-06	chr13	101113806	NA	NA	OpenSea	PCCA;PCCA	NM_001127692;NM_000282	FALSE	FALSE	FALSE	FALSE	FALSE
cg12744758	1.716e-06	chr13	113568090	NA	NA	OpenSea			FALSE	FALSE	FALSE	FALSE	FALSE
cg11378052	1.716e-06	chr14	74027058	NA	NA	OpenSea	HEATR4	NM_203309	FALSE	FALSE	FALSE	FALSE	FALSE
cg16478977	1.716e-06	chr14	77689345	NA	NA	OpenSea	TMEM63C	NM_020431	FALSE	FALSE	FALSE	FALSE	FALSE
cg22878414	1.716e-06	chr14	78870133	NA	NA	OpenSea	NRXN3;NRXN3	NM_004796;NM_004796	FALSE	FALSE	FALSE	FALSE	FALSE
cg16767627	1.716e-06	chr14	100196699	rs79983810	0.196706	Island			FALSE	FALSE	FALSE	FALSE	FALSE
cg01152488	1.716e-06	chr15	23894273	NA	NA	OpenSea	MAGEL2	NM_019066	FALSE	FALSE	FALSE	FALSE	FALSE
cg01254644	1.716e-06	chr15	62937909	NA	NA	OpenSea	MGC15885	NR_026897	FALSE	FALSE	FALSE	FALSE	FALSE
cg19640526	1.716e-06	chr15	70233758	NA	NA	OpenSea			FALSE	FALSE	FALSE	FALSE	FALSE
cg01904985	1.716e-06	chr15	75117658	NA	NA	OpenSea	CPLX3;LMAN1L	NM_001030005;NM_021819	FALSE	FALSE	FALSE	FALSE	FALSE
cg16107285	1.716e-06	chr15	99645031	rs116586728	0.021286	Island	SYNM;SYNM	NM_145728;NM_015286	FALSE	FALSE	FALSE	FALSE	FALSE
cg04423635	1.716e-06	chr16	1222519	NA	NA	S_Shore	CACNA1H;CACNA1H	NM_021098;NM_001005407	FALSE	FALSE	FALSE	FALSE	FALSE
cg03564338	1.716e-06	chr16	50585384	NA	NA	S_Shore	NKD1	NM_033119	FALSE	FALSE	FALSE	FALSE	FALSE
cg27453745	1.716e-06	chr16	86546938	NA	NA	S_Shore	FOXF1	NM_001451	FALSE	FALSE	FALSE	FALSE	FALSE
cg26771582	1.716e-06	chr16	87415899	NA	NA	N_Shore	FBXO31;FBXO31	NR_024568;NM_024735	FALSE	FALSE	FALSE	FALSE	FALSE
cg19290504	1.716e-06	chr17	3867060	rs75896404	0.176239	Island	ATP2A3;ATP2A3;ATP2A3;ATP2A3;ATP2A3;ATP2A3;ATP2A3	NM_174954;NM_174955;NM_174956;NM_174957;NM_174953;NM_174958;NM_005173	FALSE	FALSE	FALSE	FALSE	FALSE
cg23842572	1.716e-06	chr17	17030253	NA	NA	OpenSea	MPRIP;MPRIP	NM_015134;NM_201274	FALSE	FALSE	FALSE	FALSE	FALSE
cg25182165	1.716e-06	chr17	55191642	NA	NA	OpenSea	AKAP1	NM_003488	FALSE	FALSE	FALSE	FALSE	FALSE
cg20936892	1.716e-06	chr17	57297306	NA	NA	N_Shore	GDPD1;GDPD1;GDPD1	NM_182569;NM_001165993;NM_001165994	FALSE	FALSE	FALSE	FALSE	FALSE
cg14113931	1.716e-06	chr18	12701670	NA	NA	N_Shore	CEP76;PSMG2	NM_024899;NM_020232	FALSE	FALSE	FALSE	FALSE	FALSE
cg10697737	1.716e-06	chr19	1673498	NA	NA	S_Shore			FALSE	FALSE	FALSE	FALSE	FALSE
cg18235690	1.716e-06	chr19	46386962	NA	NA	N_Shore	IRF2BP1;IRF2BP1	NM_015649;NM_015649	FALSE	FALSE	FALSE	FALSE	FALSE
cg02497758	1.716e-06	chr20	39317194	NA	NA	Island	MAFB	NM_005461	FALSE	FALSE	FALSE	FALSE	FALSE
cg11744006	1.716e-06	chr22	49786128	NA	NA	OpenSea			FALSE	FALSE	FALSE	FALSE	FALSE
cg14376761	1.715e-06	chr12	12416946	NA	NA	N_Shelf	LRP6	NM_002336	FALSE	FALSE	FALSE	FALSE	FALSE
cg26835302	1.715e-06	chr12	90343791	NA	NA	OpenSea			FALSE	FALSE	FALSE	FALSE	FALSE
cg06047020	1.715e-06	chr13	93877835	NA	NA	N_Shore	GPC6	NM_005708	FALSE	FALSE	FALSE	FALSE	FALSE
cg19928943	1.715e-06	chr14	83767935	NA	NA	OpenSea			FALSE	FALSE	FALSE	FALSE	FALSE
cg01528369	1.715e-06	chr14	105037685	NA	NA	N_Shelf			FALSE	FALSE	FALSE	FALSE	FALSE
cg03224126	1.715e-06	chr15	72491032	NA	NA	S_Shore	GRAMD2	NM_001012642	FALSE	FALSE	FALSE	FALSE	FALSE
cg00539300	1.715e-06	chr16	2895093	NA	NA	S_Shelf			FALSE	FALSE	FALSE	FALSE	FALSE
cg05595088	1.715e-06	chr16	3243426	NA	NA	Island			FALSE	FALSE	FALSE	FALSE	FALSE
cg21695020	1.715e-06	chr16	68014626	NA	NA	S_Shore	DPEP3;DPEP3	NM_001129758;NM_022357	FALSE	FALSE	FALSE	FALSE	FALSE
cg03699307	1.715e-06	chr16	75600014	NA	NA	Island	GABARAPL2	NM_007285	FALSE	FALSE	FALSE	FALSE	FALSE
cg17900689	1.715e-06	chr17	4649262	NA	NA	OpenSea	ZMYND15;ZMYND15	NM_001136046;NM_032265	FALSE	FALSE	FALSE	FALSE	FALSE
cg07282816	1.715e-06	chr17	26711393	NA	NA	Island	SARM1	NM_015077	FALSE	FALSE	FALSE	FALSE	FALSE
cg23721398	1.715e-06	chr17	33331985	rs16970536	0.032691	OpenSea	LIG3	NM_013975	FALSE	FALSE	FALSE	FALSE	FALSE
cg14318197	1.715e-06	chr17	37754223	NA	NA	S_Shore			FALSE	FALSE	FALSE	FALSE	FALSE
cg27255115	1.715e-06	chr17	38603555	NA	NA	S_Shelf	IGFBP4	NM_001552	FALSE	FALSE	FALSE	FALSE	FALSE
cg05046936	1.715e-06	chr17	79054073	NA	NA	S_Shore	BAIAP2;BAIAP2;BAIAP2;BAIAP2	NM_017450;NM_006340;NM_001144888;NM_017451	FALSE	FALSE	FALSE	FALSE	FALSE
cg21435684	1.715e-06	chr17	80255457	NA	NA	S_Shelf			FALSE	FALSE	FALSE	FALSE	FALSE
cg02955504	1.715e-06	chr18	77749374	NA	NA	S_Shore	TXNL4A	NM_006701	FALSE	FALSE	FALSE	FALSE	FALSE
cg09977969	1.715e-06	chr19	1503778	NA	NA	Island			FALSE	FALSE	FALSE	FALSE	FALSE
cg11293190	1.715e-06	chr19	1523856	NA	NA	Island	PLK5P	NR_026557	FALSE	FALSE	FALSE	FALSE	FALSE
cg22797461	1.715e-06	chr19	40943746	rs34033973	0.496811	S_Shelf			FALSE	FALSE	FALSE	FALSE	FALSE
cg03117556	1.715e-06	chr19	42349127	NA	NA	S_Shore	LYPD4;DMRTC2;DMRTC2	NM_173506;NM_001040283;NM_001040283	FALSE	FALSE	FALSE	FALSE	FALSE
cg18081863	1.715e-06	chr19	50015527	NA	NA	N_Shore	FCGRT;FCGRT	NM_001136019;NM_004107	FALSE	FALSE	FALSE	FALSE	FALSE
cg13668618	1.715e-06	chr19	58446745	NA	NA	Island	ZNF418	NM_133460	FALSE	FALSE	FALSE	FALSE	FALSE
cg09725939	1.715e-06	chr20	43284554	NA	NA	S_Shelf			FALSE	FALSE	FALSE	FALSE	FALSE
cg03993743	1.715e-06	chr21	38072998	NA	NA	Island	SIM2;SIM2	NM_009586;NM_005069	FALSE	FALSE	FALSE	FALSE	FALSE
cg27368243	1.715e-06	chr21	46955566	rs9984436	0.478182	N_Shore	SLC19A1	NM_194255	FALSE	FALSE	FALSE	FALSE	FALSE
cg13909661	1.714e-06	chr12	26386833	NA	NA	OpenSea	SSPN;SSPN	NM_005086;NM_001135823	FALSE	FALSE	TRUE	FALSE	FALSE
cg23969380	1.714e-06	chr12	131708174	rs117267902	0.010417	OpenSea			FALSE	FALSE	FALSE	FALSE	FALSE
cg14281591	1.714e-06	chr13	73636077	NA	NA	S_Shore	KLF5	NM_001730	FALSE	FALSE	FALSE	FALSE	FALSE
cg18003362	1.714e-06	chr13	93868767	NA	NA	OpenSea			FALSE	FALSE	FALSE	FALSE	FALSE
cg14479704	1.714e-06	chr14	62462754	NA	NA	OpenSea	SYT16	NM_031914	FALSE	FALSE	FALSE	FALSE	FALSE
cg26430059	1.714e-06	chr14	89770384	NA	NA	OpenSea	FOXN3;FOXN3	NM_005197;NM_001085471	FALSE	FALSE	FALSE	FALSE	FALSE
cg13932794	1.714e-06	chr14	100126196	rs12887985	0.463403	Island	HHIPL1;HHIPL1	NM_032425;NM_001127258	FALSE	FALSE	FALSE	FALSE	FALSE
cg17967813	1.714e-06	chr15	35488603	NA	NA	OpenSea			FALSE	FALSE	FALSE	FALSE	FALSE
cg04208175	1.714e-06	chr16	4734629	NA	NA	S_Shore	MGRN1;MGRN1;MGRN1;MGRN1	NM_015246;NM_001142291;NM_001142290;NM_001142289	FALSE	FALSE	FALSE	FALSE	FALSE
cg03888553	1.714e-06	chr16	21311480	NA	NA	N_Shore	NCRNA00169;CRYM	NR_026675;NM_001014444	FALSE	FALSE	FALSE	FALSE	FALSE
cg04331694	1.714e-06	chr16	50104184	rs7191384	0.16011	S_Shelf	HEATR3	NM_182922	FALSE	FALSE	FALSE	FALSE	FALSE
cg07660473	1.714e-06	chr16	66502490	NA	NA	OpenSea	BEAN	NM_001136106	FALSE	FALSE	FALSE	FALSE	FALSE
cg26675485	1.714e-06	chr16	67968879	NA	NA	N_Shore	PSMB10	NM_002801	FALSE	FALSE	FALSE	FALSE	FALSE
cg10121219	1.714e-06	chr16	71748643	NA	NA	OpenSea	PHLPP2	NM_015020	FALSE	FALSE	FALSE	FALSE	FALSE
cg06476663	1.714e-06	chr17	113701	rs75718297	0.050743	Island	RPH3AL	NM_006987	FALSE	FALSE	FALSE	FALSE	FALSE
cg22220165	1.714e-06	chr17	18908242	NA	NA	Island	SLC5A10;SLC5A10;FAM83G	NM_001042450;NM_152351;NM_001039999	FALSE	FALSE	FALSE	FALSE	FALSE
cg25337965	1.714e-06	chr17	20062064	rs79956627	0.015554	S_Shelf	CYTSB;CYTSB;CYTSB;CYTSB	NM_001033554;NM_152904;NM_001033555;NM_001033553	FALSE	FALSE	FALSE	FALSE	FALSE
cg07133749	1.714e-06	chr17	29249870	NA	NA	Island	ADAP2	NM_018404	FALSE	FALSE	FALSE	FALSE	FALSE
cg04136369	1.714e-06	chr17	36070600	NA	NA	OpenSea	HNF1B;HNF1B	NM_000458;NM_001165923	FALSE	FALSE	FALSE	FALSE	FALSE
cg10024583	1.714e-06	chr17	45772800	NA	NA	Island	TBKBP1;TBKBP1	NM_014726;NM_014726	FALSE	FALSE	FALSE	FALSE	FALSE
cg20806493	1.714e-06	chr17	46832919	NA	NA	S_Shore			FALSE	FALSE	FALSE	FALSE	FALSE
cg16312900	1.714e-06	chr17	48628397	NA	NA	S_Shelf	SPATA20	NM_022827	FALSE	FALSE	FALSE	FALSE	FALSE
cg24142633	1.714e-06	chr17	54893277	rs17220376	0.020933	OpenSea	C17orf67	NM_001085430	FALSE	FALSE	FALSE	FALSE	FALSE
cg22687077	1.714e-06	chr17	76993374	rs61738470	0.017857	Island	CANT1;CANT1;CANT1	NM_138793;NM_001159773;NM_001159772	FALSE	FALSE	FALSE	FALSE	FALSE
cg08848988	1.714e-06	chr17	80554808	rs35651296	0.233045	Island	FOXK2	NM_004514	FALSE	FALSE	FALSE	FALSE	FALSE
cg02748624	1.714e-06	chr18	76553325	NA	NA	S_Shore			FALSE	FALSE	FALSE	FALSE	FALSE
cg26560367	1.714e-06	chr19	12406247	NA	NA	S_Shore	ZNF44;ZNF44	NM_016264;NM_001164276	FALSE	FALSE	FALSE	FALSE	FALSE
cg20631180	1.714e-06	chr19	18208374	NA	NA	N_Shore	MAST3	NM_015016	FALSE	FALSE	FALSE	FALSE	FALSE
cg11539883	1.714e-06	chr19	41496043	NA	NA	OpenSea	CYP2B6	NM_000767	FALSE	FALSE	FALSE	FALSE	FALSE
cg15229275	1.714e-06	chr19	46800054	rs73559473	0.018679	Island	HIF3A	NM_152795	FALSE	FALSE	FALSE	FALSE	FALSE
cg14019464	1.714e-06	chr20	377350	NA	NA	S_Shore	TRIB3	NM_021158	FALSE	FALSE	FALSE	FALSE	FALSE
cg08424491	1.714e-06	chr20	3656074	NA	NA	S_Shore	ADAM33;ADAM33	NM_153202;NM_025220	FALSE	FALSE	FALSE	FALSE	FALSE
cg03434384	1.713e-06	chr12	27703097	NA	NA	OpenSea	PPFIBP1;PPFIBP1	NM_177444;NM_003622	FALSE	FALSE	FALSE	FALSE	FALSE
cg17314520	1.713e-06	chr12	46320036	NA	NA	OpenSea	SFRS2IP	NM_004719	FALSE	FALSE	FALSE	FALSE	FALSE
cg27288127	1.713e-06	chr12	111128029	NA	NA	S_Shore	HVCN1;HVCN1	NM_001040107;NM_032369	FALSE	FALSE	FALSE	FALSE	FALSE
cg10591174	1.713e-06	chr12	111358446	NA	NA	OpenSea	MYL2	NM_000432	FALSE	FALSE	FALSE	TRUE	FALSE
cg21146374	1.713e-06	chr12	129189313	rs11836815	0.111314	N_Shore	TMEM132C	NM_001136103	FALSE	FALSE	FALSE	FALSE	FALSE
cg15510181	1.713e-06	chr13	25668392	NA	NA	N_Shore			FALSE	FALSE	FALSE	FALSE	FALSE
cg09942546	1.713e-06	chr13	28527119	rs74043640	0.043458	N_Shore			FALSE	FALSE	FALSE	FALSE	FALSE
cg20384628	1.713e-06	chr13	54774189	NA	NA	OpenSea			FALSE	FALSE	FALSE	FALSE	FALSE
cg23833352	1.713e-06	chr13	77553666	NA	NA	N_Shore			FALSE	FALSE	FALSE	FALSE	FALSE
cg02386957	1.713e-06	chr13	111838481	NA	NA	OpenSea	ARHGEF7;ARHGEF7;ARHGEF7;ARHGEF7;ARHGEF7	NM_001113511;NM_001113513;NM_003899;NM_001113512;NM_145735	FALSE	FALSE	FALSE	FALSE	FALSE
cg14299931	1.713e-06	chr13	111839335	NA	NA	OpenSea	ARHGEF7;ARHGEF7;ARHGEF7;ARHGEF7;ARHGEF7;ARHGEF7	NM_001113511;NM_001113513;NM_001113513;NM_003899;NM_001113512;NM_145735	FALSE	FALSE	FALSE	FALSE	FALSE
cg13023701	1.713e-06	chr14	70346984	NA	NA	S_Shore	SMOC1;SMOC1	NM_001034852;NM_022137	FALSE	FALSE	FALSE	FALSE	FALSE
cg05115791	1.713e-06	chr15	83632341	NA	NA	OpenSea			FALSE	FALSE	FALSE	FALSE	FALSE
cg13772742	1.713e-06	chr15	96878385	NA	NA	S_Shore	NR2F2;NR2F2;NR2F2;NR2F2	NM_001145155;NM_021005;NM_001145156;NM_001145157	FALSE	FALSE	FALSE	FALSE	FALSE
cg07553079	1.713e-06	chr16	3770481	NA	NA	S_Shelf			FALSE	FALSE	FALSE	FALSE	FALSE
cg01368674	1.713e-06	chr16	87356802	NA	NA	OpenSea			FALSE	FALSE	FALSE	FALSE	FALSE
cg06908618	1.713e-06	chr16	87739453	rs9937123	0.062603	S_Shore	LOC100129637	NR_024488	FALSE	FALSE	FALSE	FALSE	FALSE
cg00362322	1.713e-06	chr16	88704230	rs73258609	0.017841	N_Shore	IL17C	NM_013278	FALSE	FALSE	FALSE	FALSE	FALSE
cg19731122	1.713e-06	chr17	1396395	rs113933276	0.014181	S_Shore	MYO1C;MYO1C	NM_001080779;NM_033375	FALSE	FALSE	FALSE	TRUE	FALSE
cg01739167	1.713e-06	chr17	4806344	rs77481135	0.017509	S_Shore	CHRNE	NM_000080	FALSE	FALSE	FALSE	FALSE	FALSE
cg24849872	1.713e-06	chr17	16472123	NA	NA	Island	ZNF287	NM_020653	FALSE	FALSE	FALSE	FALSE	FALSE
cg26748477	1.713e-06	chr17	38516415	NA	NA	N_Shelf			FALSE	FALSE	FALSE	FALSE	FALSE
cg00170714	1.713e-06	chr17	40724562	NA	NA	OpenSea	MLX;MLX;PSMC3IP;PSMC3IP;MLX	NM_170607;NM_198204;NM_013290;NM_016556;NM_198205	FALSE	FALSE	FALSE	FALSE	FALSE
cg19583379	1.713e-06	chr17	78387643	rs4522457	0.424726	N_Shore	FLJ35220;FLJ35220;FLJ35220;LOC100294362	NM_173627;NM_001164637;NM_001164638;NR_029376	FALSE	FALSE	FALSE	FALSE	FALSE
cg06244240	1.713e-06	chr17	81058949	NA	NA	N_Shore			FALSE	FALSE	FALSE	FALSE	FALSE
cg13398027	1.713e-06	chr18	46447840	rs34151545	0.011629	Island	SMAD7	NM_005904	FALSE	FALSE	FALSE	FALSE	FALSE
cg03233940	1.713e-06	chr19	37894644	NA	NA	Island			FALSE	FALSE	FALSE	FALSE	FALSE
cg12237948	1.713e-06	chr20	2085157	NA	NA	S_Shore	STK35	NM_080836	FALSE	FALSE	FALSE	FALSE	FALSE
cg05205351	1.713e-06	chr20	2634775	rs73576051	0.011159	S_Shore	NOP56;SNORD110;NOP56;SNORA51	NM_006392;NR_003078;NR_027700;NR_002981	FALSE	FALSE	FALSE	FALSE	FALSE
cg18954541	1.713e-06	chr20	45279985	NA	NA	Island	SLC13A3;SLC13A3	NM_022829;NM_001011554	FALSE	FALSE	FALSE	FALSE	FALSE
cg18133531	1.713e-06	chr21	38065184	NA	NA	Island			FALSE	FALSE	FALSE	FALSE	FALSE
cg26001125	1.713e-06	chr22	24823050	NA	NA	S_Shelf	ADORA2A	NM_000675	FALSE	FALSE	FALSE	FALSE	FALSE
cg10460036	1.713e-06	chr22	40048334	NA	NA	S_Shelf	CACNA1I;CACNA1I	NM_001003406;NM_021096	FALSE	FALSE	FALSE	FALSE	FALSE
cg23526298	1.712e-06	chr12	5620971	NA	NA	OpenSea			FALSE	FALSE	FALSE	FALSE	FALSE
cg00921819	1.712e-06	chr12	6811021	NA	NA	S_Shore	C12orf53	NM_153685	FALSE	FALSE	FALSE	FALSE	FALSE
cg11650987	1.712e-06	chr12	10280440	NA	NA	OpenSea	CLEC7A;CLEC7A;CLEC7A;CLEC7A;CLEC7A;CLEC7A	NM_197954;NM_197949;NM_022570;NM_197947;NM_197948;NM_197950	FALSE	FALSE	FALSE	FALSE	FALSE
cg26711230	1.712e-06	chr12	14517944	NA	NA	N_Shore	ATF7IP	NM_018179	FALSE	FALSE	FALSE	FALSE	FALSE
cg02083559	1.712e-06	chr12	24103358	NA	NA	OpenSea	SOX5;SOX5	NM_152989;NM_006940	FALSE	FALSE	FALSE	FALSE	FALSE
cg15470658	1.712e-06	chr12	57518141	NA	NA	N_Shelf			FALSE	FALSE	FALSE	FALSE	FALSE
cg17121197	1.712e-06	chr12	117353009	NA	NA	S_Shelf	FBXW8;FBXW8	NM_153348;NM_012174	FALSE	FALSE	FALSE	FALSE	FALSE
cg25125340	1.712e-06	chr12	131172703	NA	NA	S_Shore			FALSE	FALSE	FALSE	FALSE	FALSE
cg03904840	1.712e-06	chr13	30101162	NA	NA	OpenSea	SLC7A1	NM_003045	FALSE	FALSE	FALSE	FALSE	FALSE
cg13048723	1.712e-06	chr13	44786667	rs9595086	0.053722	OpenSea			FALSE	FALSE	FALSE	FALSE	FALSE
cg20541752	1.712e-06	chr13	54821786	NA	NA	OpenSea			FALSE	FALSE	FALSE	FALSE	FALSE
cg02658969	1.712e-06	chr13	98187307	NA	NA	OpenSea			FALSE	FALSE	FALSE	FALSE	FALSE
cg10621902	1.712e-06	chr13	114930257	NA	NA	S_Shelf			FALSE	FALSE	FALSE	FALSE	FALSE
cg25610294	1.712e-06	chr14	24777910	NA	NA	N_Shore	LTB4R2;CIDEB;LTB4R2	NM_019839;NM_014430;NM_001164692	FALSE	FALSE	FALSE	FALSE	FALSE
cg23657782	1.712e-06	chr14	74086105	NA	NA	OpenSea	ACOT6	NM_001037162	FALSE	FALSE	FALSE	FALSE	FALSE
cg05873267	1.712e-06	chr14	77767644	NA	NA	OpenSea	POMT2	NM_013382	FALSE	FALSE	FALSE	FALSE	FALSE
cg09667289	1.712e-06	chr15	33165563	NA	NA	OpenSea	FMN1	NM_001103184	FALSE	FALSE	FALSE	FALSE	FALSE
cg02630553	1.712e-06	chr15	60296809	NA	NA	Island	FOXB1;FOXB1	NM_012182;NM_012182	FALSE	FALSE	FALSE	FALSE	FALSE
cg22023169	1.712e-06	chr15	63606774	NA	NA	OpenSea			FALSE	FALSE	FALSE	FALSE	FALSE
cg13641690	1.712e-06	chr15	78114888	NA	NA	S_Shelf			FALSE	FALSE	FALSE	FALSE	FALSE
cg16730559	1.712e-06	chr16	157371	NA	NA	OpenSea	C16orf35;C16orf35	NM_001039476;NM_001077350	FALSE	FALSE	FALSE	FALSE	FALSE
cg01858712	1.712e-06	chr16	12156525	NA	NA	OpenSea	SNX29	NM_001080530	FALSE	FALSE	FALSE	FALSE	FALSE
cg08962216	1.712e-06	chr16	29189042	NA	NA	OpenSea			FALSE	FALSE	FALSE	FALSE	FALSE
cg07685557	1.712e-06	chr16	85685994	NA	NA	S_Shore	KIAA0182;KIAA0182	NM_001134473;NM_014615	FALSE	FALSE	FALSE	FALSE	FALSE
cg10860364	1.712e-06	chr17	27936184	NA	NA	N_Shelf	ANKRD13B	NM_152345	FALSE	FALSE	FALSE	FALSE	FALSE
cg17900015	1.712e-06	chr17	38957507	NA	NA	S_Shelf	KRT28	NM_181535	FALSE	FALSE	FALSE	FALSE	FALSE
cg11435943	1.712e-06	chr18	61222687	NA	NA	OpenSea	SERPINB12	NM_080474	FALSE	FALSE	FALSE	FALSE	FALSE
cg00591868	1.712e-06	chr19	19729048	NA	NA	N_Shore	PBX4	NM_025245	FALSE	FALSE	FALSE	FALSE	FALSE
cg07603357	1.712e-06	chr19	34016072	NA	NA	S_Shelf			FALSE	FALSE	FALSE	FALSE	FALSE
cg24844423	1.712e-06	chr19	57352465	NA	NA	S_Shore	PEG3;PEG3;ZIM2;ZIM2;PEG3;ZIM2;MIMT1;PEG3	NM_001146184;NM_001146185;NM_001146326;NM_001146327;NM_006210;NM_015363;NR_024059;NM_001146187	FALSE	FALSE	FALSE	FALSE	FALSE
cg07003030	1.712e-06	chr20	22565995	NA	NA	Island	FOXA2;FOXA2;FOXA2	NM_153675;NM_021784;NM_153675	FALSE	FALSE	FALSE	FALSE	FALSE
cg13188011	1.712e-06	chr20	39319326	NA	NA	Island	MAFB	NM_005461	FALSE	FALSE	FALSE	FALSE	FALSE
cg08685909	1.712e-06	chr20	57559409	NA	NA	S_Shelf	TH1L	NM_198976	FALSE	FALSE	FALSE	FALSE	FALSE
cg11087660	1.712e-06	chr20	60975158	NA	NA	S_Shelf	CABLES2	NM_031215	FALSE	FALSE	FALSE	FALSE	FALSE
cg05183668	1.712e-06	chr21	34350584	NA	NA	N_Shore			FALSE	FALSE	FALSE	FALSE	FALSE
cg06849477	1.712e-06	chr22	45072724	NA	NA	OpenSea	PRR5;PRR5;PRR5;PRR5;PRR5;PRR5	NM_001017529;NM_015366;NM_001017530;NM_001017528;NM_015366;NM_001017530	FALSE	FALSE	FALSE	FALSE	FALSE
cg26624134	1.711e-06	chr11	128761419	NA	NA	S_Shore	KCNJ5;KCNJ5	NM_000890;NM_000890	FALSE	FALSE	FALSE	FALSE	FALSE
cg04015361	1.711e-06	chr11	131416251	rs1448367	0.057776	OpenSea	NTM	NM_001048209	FALSE	FALSE	FALSE	FALSE	FALSE
cg04943927	1.711e-06	chr12	12937632	NA	NA	N_Shelf	APOLD1;APOLD1	NM_001130415;NM_030817	FALSE	FALSE	FALSE	FALSE	FALSE
cg13484901	1.711e-06	chr12	14607340	NA	NA	OpenSea	ATF7IP	NM_018179	FALSE	FALSE	FALSE	FALSE	FALSE
cg12120327	1.711e-06	chr12	48398535	NA	NA	Island	COL2A1;COL2A1	NM_001844;NM_033150	FALSE	FALSE	FALSE	FALSE	FALSE
cg04964669	1.711e-06	chr12	117536182	NA	NA	N_Shore	TESC;TESC;TESC	NR_031766;NM_017899;NM_001168325	FALSE	FALSE	FALSE	FALSE	FALSE
cg00666749	1.711e-06	chr13	21637118	NA	NA	S_Shore	LATS2	NM_014572	FALSE	FALSE	FALSE	FALSE	FALSE
cg13054007	1.711e-06	chr13	81018323	NA	NA	OpenSea			FALSE	FALSE	FALSE	FALSE	FALSE
cg12611013	1.711e-06	chr13	103047760	NA	NA	S_Shore	FGF14	NM_175929	FALSE	FALSE	FALSE	FALSE	FALSE
cg05182503	1.711e-06	chr14	24721651	NA	NA	OpenSea	TGM1	NM_000359	FALSE	FALSE	FALSE	FALSE	FALSE
cg16556633	1.711e-06	chr14	59815883	rs4901916	0.477422	OpenSea	DAAM1	NM_014992	FALSE	FALSE	FALSE	FALSE	FALSE
cg02805920	1.711e-06	chr14	86000477	NA	NA	Island	FLRT2	NM_013231	FALSE	FALSE	FALSE	FALSE	FALSE
cg18514850	1.711e-06	chr14	94413936	NA	NA	OpenSea	ASB2	NM_016150	FALSE	FALSE	FALSE	FALSE	FALSE
cg07015591	1.711e-06	chr14	96344425	NA	NA	S_Shore			FALSE	FALSE	FALSE	FALSE	FALSE
cg24068815	1.711e-06	chr14	96661225	NA	NA	OpenSea			FALSE	FALSE	FALSE	FALSE	FALSE
cg01854676	1.711e-06	chr14	105147585	NA	NA	S_Shelf			FALSE	FALSE	FALSE	FALSE	FALSE
cg26127113	1.711e-06	chr15	57799854	NA	NA	OpenSea	CGNL1	NM_032866	FALSE	FALSE	FALSE	FALSE	FALSE
cg11558107	1.711e-06	chr15	60700124	rs115708930	0.058645	OpenSea			FALSE	FALSE	FALSE	FALSE	FALSE
cg13382132	1.711e-06	chr15	99058861	NA	NA	OpenSea	FAM169B	NM_182562	FALSE	FALSE	FALSE	FALSE	FALSE
cg09020705	1.711e-06	chr16	30678903	NA	NA	OpenSea	FBRS	NM_001105079	FALSE	FALSE	FALSE	FALSE	FALSE
cg20373326	1.711e-06	chr16	82068803	NA	NA	OpenSea	HSD17B2	NM_002153	FALSE	FALSE	FALSE	FALSE	FALSE
cg16727006	1.711e-06	chr16	87470545	NA	NA	OpenSea	ZCCHC14	NM_015144	FALSE	FALSE	FALSE	FALSE	FALSE
cg06308537	1.711e-06	chr17	4850290	rs1859433	0.058032	N_Shore	PFN1	NM_005022	FALSE	FALSE	FALSE	FALSE	FALSE
cg07919128	1.711e-06	chr17	18022025	rs854818	0.487336	N_Shore	MYO15A	NM_016239	FALSE	FALSE	FALSE	FALSE	FALSE
cg01870907	1.711e-06	chr17	77775687	NA	NA	Island			FALSE	FALSE	FALSE	FALSE	FALSE
cg00110171	1.711e-06	chr18	77179806	NA	NA	N_Shore	NFATC1;NFATC1;NFATC1;NFATC1;NFATC1	NM_006162;NM_172388;NM_172389;NM_172387;NM_172390	FALSE	FALSE	FALSE	FALSE	FALSE
cg00867461	1.711e-06	chr19	2980212	NA	NA	S_Shelf	TLE6;TLE6	NM_001143986;NM_024760	FALSE	FALSE	FALSE	FALSE	FALSE
cg06793867	1.711e-06	chr19	7927374	NA	NA	Island	EVI5L;EVI5L	NM_145245;NM_001159944	FALSE	FALSE	FALSE	FALSE	FALSE
cg02699408	1.711e-06	chr19	12662526	NA	NA	S_Shore	ZNF564	NM_144976	FALSE	FALSE	FALSE	FALSE	FALSE
cg19510472	1.711e-06	chr19	14142205	NA	NA	N_Shore	IL27RA	NM_004843	FALSE	FALSE	FALSE	FALSE	FALSE
cg22641093	1.711e-06	chr19	17536024	NA	NA	OpenSea	FAM125A	NM_138401	FALSE	FALSE	FALSE	FALSE	FALSE
cg14005240	1.711e-06	chr19	36055679	NA	NA	OpenSea	ATP4A	NM_000704	FALSE	FALSE	FALSE	FALSE	FALSE
cg21505334	1.711e-06	chr19	42213020	rs76806056	0.020417	OpenSea	CEACAM5	NM_004363	FALSE	FALSE	FALSE	FALSE	FALSE
cg15112783	1.711e-06	chr20	33147614	NA	NA	Island	MAP1LC3A;MAP1LC3A	NM_032514;NM_181509	FALSE	FALSE	FALSE	FALSE	FALSE
cg07030373	1.711e-06	chr20	34699419	NA	NA	OpenSea	EPB41L1	NM_177996	FALSE	FALSE	FALSE	FALSE	FALSE
cg21301258	1.711e-06	chr21	35898717	NA	NA	OpenSea	RCAN1;RCAN1;RCAN1	NM_203417;NM_203418;NM_004414	FALSE	FALSE	FALSE	FALSE	FALSE
cg11046030	1.71e-06	chr12	2082218	NA	NA	OpenSea	DCP1B	NM_152640	FALSE	FALSE	FALSE	FALSE	FALSE
cg14960869	1.71e-06	chr12	7146205	NA	NA	OpenSea			FALSE	FALSE	FALSE	FALSE	FALSE
cg16267202	1.71e-06	chr12	16266115	NA	NA	OpenSea			FALSE	FALSE	FALSE	FALSE	FALSE
cg02631767	1.71e-06	chr12	20661554	NA	NA	OpenSea	PDE3A	NM_000921	FALSE	FALSE	FALSE	FALSE	FALSE
cg19390271	1.71e-06	chr12	70645360	rs10506584	0.046271	OpenSea	CNOT2	NM_014515	FALSE	FALSE	FALSE	FALSE	FALSE
cg11881599	1.71e-06	chr12	92814084	NA	NA	OpenSea	CLLU1OS;CLLU1;CLLU1	NM_001025232;NR_027932;NR_027933	FALSE	FALSE	FALSE	FALSE	FALSE
cg15989810	1.71e-06	chr12	131617481	NA	NA	OpenSea	GPR133	NM_198827	FALSE	FALSE	FALSE	FALSE	FALSE
cg07161061	1.71e-06	chr12	133057193	NA	NA	S_Shore			FALSE	FALSE	FALSE	FALSE	FALSE
cg16217343	1.71e-06	chr13	50363191	NA	NA	N_Shelf	KPNA3	NM_002267	FALSE	FALSE	FALSE	FALSE	FALSE
cg02794779	1.71e-06	chr13	100150711	NA	NA	Island			FALSE	FALSE	FALSE	FALSE	FALSE
cg12300725	1.71e-06	chr13	112983207	NA	NA	N_Shore			FALSE	FALSE	FALSE	FALSE	FALSE
cg26085721	1.71e-06	chr14	52473044	NA	NA	OpenSea	NID2	NM_007361	FALSE	FALSE	FALSE	FALSE	FALSE
cg20283449	1.71e-06	chr14	61190829	NA	NA	S_Shore	SIX4	NM_017420	FALSE	FALSE	FALSE	FALSE	FALSE
cg16488974	1.71e-06	chr14	99736462	NA	NA	Island	BCL11B;BCL11B	NM_022898;NM_138576	FALSE	FALSE	FALSE	FALSE	FALSE
cg10137253	1.71e-06	chr14	101507590	NA	NA	OpenSea	MIR300	NR_030582	FALSE	FALSE	FALSE	FALSE	FALSE
cg21554139	1.71e-06	chr14	102094597	rs1190708	0.000417	N_Shore			FALSE	FALSE	FALSE	FALSE	FALSE
cg22706883	1.71e-06	chr15	67814880	NA	NA	S_Shore	C15orf61	NM_001143936	FALSE	FALSE	FALSE	FALSE	FALSE
cg12165943	1.71e-06	chr15	93130167	NA	NA	OpenSea			FALSE	FALSE	FALSE	FALSE	FALSE
cg03953704	1.71e-06	chr16	7893636	NA	NA	OpenSea			FALSE	FALSE	FALSE	FALSE	FALSE
cg10517913	1.71e-06	chr16	46603191	rs114995980	0.018679	OpenSea	ANKRD26P1	NR_026556	FALSE	FALSE	FALSE	FALSE	FALSE
cg17346857	1.71e-06	chr16	66639560	NA	NA	Island	CMTM3;CMTM3;CMTM3;CMTM3	NM_001048251;NM_181554;NM_144601;NM_181553	FALSE	FALSE	FALSE	FALSE	FALSE
cg00942219	1.71e-06	chr16	85203635	NA	NA	Island			FALSE	FALSE	FALSE	FALSE	FALSE
cg03901431	1.71e-06	chr16	85517684	NA	NA	N_Shore			FALSE	FALSE	FALSE	FALSE	FALSE
cg27254338	1.71e-06	chr17	34192710	NA	NA	OpenSea	C17orf66	NM_152781	FALSE	FALSE	FALSE	FALSE	FALSE
cg10178130	1.71e-06	chr17	40221399	NA	NA	N_Shelf			FALSE	FALSE	FALSE	FALSE	FALSE
cg19317715	1.71e-06	chr17	40996578	rs35154433	0.028222	OpenSea	AOC2;AOC2	NM_001158;NM_009590	FALSE	FALSE	FALSE	FALSE	FALSE
cg27410679	1.71e-06	chr17	43866278	NA	NA	S_Shelf	CRHR1;CRHR1;CRHR1;CRHR1	NM_001145148;NM_004382;NM_001145147;NM_001145146	FALSE	FALSE	FALSE	FALSE	FALSE
cg24064639	1.71e-06	chr17	66592243	NA	NA	N_Shelf	FAM20A	NM_017565	FALSE	FALSE	FALSE	FALSE	FALSE
cg12386509	1.71e-06	chr17	78500926	rs9896828	0.181569	OpenSea			FALSE	FALSE	FALSE	FALSE	FALSE
cg07537417	1.71e-06	chr18	74332553	NA	NA	OpenSea			FALSE	FALSE	FALSE	FALSE	FALSE
cg13628901	1.71e-06	chr19	16939845	NA	NA	OpenSea	SIN3B	NM_015260	FALSE	FALSE	FALSE	FALSE	FALSE
cg02753027	1.71e-06	chr19	39616041	rs60862279	0.207685	N_Shore	PAK4;PAK4;PAK4;PAK4;PAK4	NM_001014832;NM_001014834;NM_005884;NM_001014831;NM_001014835	FALSE	FALSE	FALSE	FALSE	FALSE
cg17523945	1.71e-06	chr19	46732351	NA	NA	OpenSea	IGFL1	NM_198541	FALSE	FALSE	FALSE	FALSE	FALSE
cg19521693	1.71e-06	chr19	54468577	NA	NA	S_Shore	CACNG8	NM_031895	FALSE	FALSE	FALSE	FALSE	FALSE
cg23937382	1.71e-06	chr19	58549531	NA	NA	Island	ZSCAN1	NM_182572	FALSE	FALSE	FALSE	FALSE	FALSE
cg20063640	1.71e-06	chr20	2635105	NA	NA	S_Shore	NOP56;NOP56;SNORA51	NM_006392;NR_027700;NR_002981	FALSE	FALSE	FALSE	FALSE	FALSE
cg18319984	1.71e-06	chr21	30374748	NA	NA	N_Shore			FALSE	FALSE	FALSE	FALSE	FALSE
cg01234420	1.71e-06	chr22	46453808	NA	NA	N_Shelf	LOC150381	NR_027034	FALSE	FALSE	FALSE	FALSE	FALSE
cg08357627	1.709e-06	chr11	132949126	NA	NA	N_Shelf	OPCML	NM_001012393	FALSE	FALSE	FALSE	FALSE	FALSE
cg14993486	1.709e-06	chr12	24704462	rs16927697	0.471574	OpenSea	SOX5	NM_152989	FALSE	FALSE	FALSE	FALSE	FALSE
cg21582325	1.709e-06	chr12	121498343	rs12311339	0.038373	OpenSea			FALSE	FALSE	FALSE	FALSE	FALSE
cg23896972	1.709e-06	chr12	122079102	NA	NA	OpenSea	ORAI1	NM_032790	FALSE	FALSE	FALSE	FALSE	FALSE
cg16411103	1.709e-06	chr13	33752544	NA	NA	OpenSea	STARD13;STARD13;STARD13	NM_052851;NM_178007;NM_178006	FALSE	FALSE	FALSE	FALSE	FALSE
cg00708598	1.709e-06	chr13	53313895	NA	NA	Island	LECT1;LECT1;LECT1;LECT1	NM_001011705;NM_007015;NM_007015;NM_001011705	FALSE	FALSE	FALSE	FALSE	FALSE
cg18599361	1.709e-06	chr13	113007838	NA	NA	OpenSea			FALSE	FALSE	FALSE	FALSE	FALSE
cg07115542	1.709e-06	chr14	36988443	NA	NA	Island	NKX2-1;NKX2-1	NM_001079668;NM_003317	FALSE	FALSE	FALSE	FALSE	FALSE
cg01899130	1.709e-06	chr14	55348681	rs3783639	0.19708	OpenSea	GCH1;GCH1;GCH1;GCH1	NM_001024024;NM_001024071;NM_001024070;NM_000161	FALSE	FALSE	FALSE	FALSE	FALSE
cg15823438	1.709e-06	chr14	104834351	rs56273236	0.144424	OpenSea			FALSE	FALSE	FALSE	FALSE	FALSE
cg03406394	1.709e-06	chr15	60296138	NA	NA	Island	FOXB1	NM_012182	FALSE	FALSE	FALSE	FALSE	FALSE
cg09782034	1.709e-06	chr15	61522112	NA	NA	S_Shore	RORA	NM_134261	FALSE	FALSE	FALSE	FALSE	FALSE
cg26804595	1.709e-06	chr16	749581	NA	NA	N_Shore	FBXL16	NM_153350	FALSE	FALSE	FALSE	FALSE	FALSE
cg27635653	1.709e-06	chr16	1480958	NA	NA	Island			FALSE	FALSE	FALSE	FALSE	FALSE
cg27518631	1.709e-06	chr16	2846005	NA	NA	N_Shelf			FALSE	FALSE	FALSE	FALSE	FALSE
cg01741924	1.709e-06	chr16	31453406	NA	NA	Island	ZNF843	NM_001136509	FALSE	FALSE	FALSE	FALSE	FALSE
cg07369399	1.709e-06	chr16	50772296	NA	NA	N_Shelf			FALSE	FALSE	FALSE	FALSE	FALSE
cg13027458	1.709e-06	chr16	59789219	NA	NA	S_Shore	LOC644649	NR_028471	FALSE	FALSE	FALSE	FALSE	FALSE
cg09464461	1.709e-06	chr16	85009494	rs3210967	0.328764	OpenSea	ZDHHC7;ZDHHC7	NM_001145548;NM_017740	FALSE	FALSE	FALSE	FALSE	FALSE
cg09981464	1.709e-06	chr16	87441659	NA	NA	Island	ZCCHC14	NM_015144	FALSE	FALSE	FALSE	FALSE	FALSE
cg19630374	1.709e-06	chr17	18023558	NA	NA	Island	MYO15A	NM_016239	FALSE	FALSE	FALSE	FALSE	FALSE
cg10758466	1.709e-06	chr17	41974087	rs73304619	0.046203	N_Shelf	MPP2	NM_005374	FALSE	FALSE	FALSE	FALSE	FALSE
cg20500869	1.709e-06	chr17	78422484	NA	NA	OpenSea			FALSE	FALSE	FALSE	FALSE	FALSE
cg18050634	1.709e-06	chr17	79420145	NA	NA	Island	BAHCC1	NM_001080519	FALSE	FALSE	FALSE	FALSE	FALSE
cg21657704	1.709e-06	chr17	80851007	NA	NA	OpenSea	TBCD	NM_005993	FALSE	FALSE	FALSE	FALSE	FALSE
cg25627226	1.709e-06	chr18	4455337	NA	NA	Island			FALSE	FALSE	FALSE	FALSE	FALSE
cg06482716	1.709e-06	chr18	47794995	NA	NA	Island			FALSE	FALSE	FALSE	FALSE	FALSE
cg07419144	1.709e-06	chr18	55100658	rs3760617	0.235133	N_Shore			FALSE	FALSE	FALSE	FALSE	FALSE
cg02807077	1.709e-06	chr19	1049287	rs4147914	0.169226	N_Shore	ABCA7	NM_019112	FALSE	FALSE	FALSE	FALSE	FALSE
cg08662766	1.709e-06	chr19	4536321	NA	NA	S_Shore	PLIN5	NM_001013706	FALSE	FALSE	FALSE	FALSE	FALSE
cg13899108	1.709e-06	chr19	18344322	NA	NA	S_Shore	PDE4C	NM_000923	TRUE	FALSE	FALSE	TRUE	FALSE
cg22694191	1.709e-06	chr19	19373575	NA	NA	S_Shore	HAPLN4;HAPLN4	NM_023002;NM_023002	FALSE	FALSE	FALSE	FALSE	FALSE
cg18597415	1.709e-06	chr19	40229366	rs79597540	0.020128	OpenSea	CLC	NM_001828	FALSE	FALSE	FALSE	FALSE	FALSE
cg07860043	1.709e-06	chr19	49016564	NA	NA	N_Shore	LMTK3	NM_001080434	FALSE	FALSE	FALSE	FALSE	FALSE
cg14964512	1.709e-06	chr19	53832493	NA	NA	Island			FALSE	FALSE	FALSE	FALSE	FALSE
cg12978040	1.709e-06	chr19	55768527	NA	NA	N_Shore	SAPS1	NM_014931	FALSE	FALSE	FALSE	FALSE	FALSE
cg13271228	1.709e-06	chr20	33412355	NA	NA	N_Shore	NCOA6	NM_014071	FALSE	FALSE	FALSE	FALSE	FALSE
cg11223315	1.709e-06	chr20	43752871	NA	NA	OpenSea	WFDC12	NM_080869	FALSE	FALSE	FALSE	FALSE	FALSE
cg13465587	1.709e-06	chr21	39040273	rs11701030	0.424863	S_Shore	KCNJ6	NM_002240	FALSE	FALSE	FALSE	FALSE	FALSE
cg24847404	1.709e-06	chr22	26906181	NA	NA	N_Shelf	TFIP11;TFIP11	NM_012143;NM_001008697	FALSE	FALSE	FALSE	FALSE	FALSE
cg00021762	1.709e-06	chr22	27832684	NA	NA	N_Shore			FALSE	FALSE	FALSE	FALSE	FALSE
cg11031201	1.709e-06	chrX	102020598	NA	NA	N_Shelf			FALSE	FALSE	FALSE	FALSE	FALSE
cg16746770	1.708e-06	chr12	15580907	NA	NA	OpenSea	PTPRO;PTPRO	NM_002848;NM_030667	FALSE	FALSE	FALSE	FALSE	FALSE
cg22460123	1.708e-06	chr12	52638294	NA	NA	N_Shore	KRT7	NM_005556	FALSE	FALSE	FALSE	FALSE	FALSE
cg21378562	1.708e-06	chr12	66008070	rs56835942	0.103795	OpenSea			FALSE	FALSE	FALSE	FALSE	FALSE
cg07203561	1.708e-06	chr12	121570677	NA	NA	OpenSea	P2RX7;P2RX7	NM_002562;NM_002562	FALSE	FALSE	FALSE	FALSE	FALSE
cg12247826	1.708e-06	chr12	125594183	NA	NA	OpenSea	AACS	NM_023928	FALSE	FALSE	FALSE	FALSE	FALSE
cg14962159	1.708e-06	chr13	37441585	NA	NA	OpenSea	SMAD9;SMAD9	NM_001127217;NM_005905	FALSE	FALSE	FALSE	FALSE	FALSE
cg15398976	1.708e-06	chr13	38445267	NA	NA	S_Shore	TRPC4;TRPC4;TRPC4;TRPC4;TRPC4;TRPC4	NM_003306;NM_001135957;NM_001135956;NM_016179;NM_001135958;NM_001135955	FALSE	FALSE	FALSE	FALSE	FALSE
cg19307180	1.708e-06	chr13	42803600	NA	NA	OpenSea	DGKH;DGKH	NM_152910;NM_178009	FALSE	FALSE	FALSE	FALSE	FALSE
cg20847039	1.708e-06	chr13	48388426	NA	NA	OpenSea			FALSE	FALSE	FALSE	FALSE	FALSE
cg20522046	1.708e-06	chr13	52024792	NA	NA	N_Shore	INTS6;INTS6;INTS6	NM_001039938;NM_012141;NM_001039937	FALSE	FALSE	FALSE	FALSE	FALSE
cg00821604	1.708e-06	chr13	99084684	rs6491426	0.088502	OpenSea	FARP1	NM_005766	FALSE	FALSE	FALSE	FALSE	FALSE
cg07610853	1.708e-06	chr13	113346616	NA	NA	S_Shore	ATP11A;ATP11A	NM_015205;NM_032189	FALSE	FALSE	FALSE	FALSE	FALSE
cg13427402	1.708e-06	chr13	113669884	NA	NA	N_Shore	MCF2L;MCF2L	NM_001112732;NM_024979	FALSE	FALSE	FALSE	FALSE	FALSE
cg05295557	1.708e-06	chr14	36988446	NA	NA	Island	NKX2-1;NKX2-1	NM_001079668;NM_003317	FALSE	FALSE	FALSE	FALSE	FALSE
cg02324789	1.708e-06	chr14	51263199	NA	NA	OpenSea	NIN;NIN;NIN;NIN	NM_182946;NM_016350;NM_020921;NM_182944	FALSE	FALSE	FALSE	FALSE	FALSE
cg16503753	1.708e-06	chr14	64319245	NA	NA	N_Shore	SYNE2;SYNE2	NM_182914;NM_015180	FALSE	FALSE	FALSE	FALSE	FALSE
cg04518304	1.708e-06	chr14	76600760	NA	NA	Island			FALSE	FALSE	FALSE	FALSE	FALSE
cg10839322	1.708e-06	chr15	28360505	NA	NA	N_Shore	HERC2	NM_004667	FALSE	FALSE	FALSE	FALSE	FALSE
cg09551343	1.708e-06	chr15	32215657	NA	NA	OpenSea			FALSE	FALSE	FALSE	FALSE	FALSE
cg03196766	1.708e-06	chr15	39888049	rs7163020	0.038164	OpenSea	THBS1	NM_003246	FALSE	FALSE	FALSE	FALSE	FALSE
cg09276451	1.708e-06	chr16	4421603	NA	NA	N_Shore	VASN;CORO7	NM_138440;NM_024535	FALSE	FALSE	FALSE	FALSE	FALSE
cg05058667	1.708e-06	chr16	24547957	NA	NA	N_Shelf			FALSE	FALSE	FALSE	FALSE	FALSE
cg27207776	1.708e-06	chr16	71393801	NA	NA	S_Shore	CALB2;CALB2;CALB2	NR_027910;NM_007088;NM_001740	FALSE	FALSE	FALSE	FALSE	FALSE
cg16604801	1.708e-06	chr17	2718310	rs8071247	0.224357	OpenSea	RAP1GAP2;RAP1GAP2	NM_015085;NM_001100398	FALSE	FALSE	FALSE	FALSE	FALSE
cg23370290	1.708e-06	chr17	18874886	NA	NA	Island	SLC5A10;FAM83G;SLC5A10	NM_001042450;NM_001039999;NM_152351	FALSE	FALSE	FALSE	FALSE	FALSE
cg26101366	1.708e-06	chr17	46805563	NA	NA	Island	HOXB13	NM_006361	FALSE	FALSE	FALSE	FALSE	FALSE
cg01750157	1.708e-06	chr17	72426840	NA	NA	Island	GPRC5C	NM_022036	FALSE	FALSE	FALSE	FALSE	FALSE
cg00590152	1.708e-06	chr17	74003831	rs7342882	0.196271	Island	EVPL	NM_001988	FALSE	FALSE	FALSE	FALSE	FALSE
cg19219672	1.708e-06	chr17	79804113	NA	NA	N_Shore	P4HB	NM_000918	FALSE	FALSE	FALSE	FALSE	FALSE
cg05948372	1.708e-06	chr18	19283268	rs78730350	0.020128	N_Shore	ABHD3	NM_138340	FALSE	FALSE	FALSE	FALSE	FALSE
cg18177659	1.708e-06	chr18	21032322	NA	NA	N_Shore	RIOK3	NM_003831	FALSE	FALSE	FALSE	FALSE	FALSE
cg18850728	1.708e-06	chr18	48346838	NA	NA	OpenSea	MRO;MRO;MRO;MRO	NM_001127176;NM_031939;NM_001127174;NM_001127175	FALSE	FALSE	FALSE	FALSE	FALSE
cg09662823	1.708e-06	chr19	3825441	NA	NA	Island	ZFR2	NM_015174	FALSE	FALSE	FALSE	FALSE	FALSE
cg12147572	1.708e-06	chr19	7827744	NA	NA	OpenSea	CLEC4M;CLEC4M;CLEC4M;CLEC4M;CLEC4M;CLEC4M;CLEC4M;CLEC4M;CLEC4M;CLEC4M;CLEC4M;CLEC4M	NM_001144907;NR_026709;NR_026708;NM_001144911;NM_001144906;NM_014257;NM_001144905;NM_001144904;NR_026707;NM_001144909;NM_001144908;NM_001144910	FALSE	FALSE	FALSE	FALSE	FALSE
cg22606224	1.708e-06	chr19	12266489	NA	NA	N_Shore	ZNF625	NM_145233	FALSE	FALSE	FALSE	FALSE	FALSE
cg27652490	1.708e-06	chr19	18761402	NA	NA	Island	KLHL26	NM_018316	FALSE	FALSE	FALSE	FALSE	FALSE
cg22143289	1.708e-06	chr19	30019898	rs114415530	0.035187	Island	VSTM2B	NM_001146339	FALSE	FALSE	FALSE	FALSE	FALSE
ch.19.50335620F	1.708e-06	chr19	45643780	NA	NA	OpenSea			FALSE	FALSE	FALSE	FALSE	FALSE
cg00256068	1.708e-06	chr20	47280201	NA	NA	N_Shore	PREX1	NM_020820	FALSE	FALSE	FALSE	FALSE	FALSE
cg17042683	1.708e-06	chr20	53096513	NA	NA	S_Shelf	DOK5	NM_018431	FALSE	FALSE	FALSE	FALSE	FALSE
cg21120661	1.708e-06	chr21	45810508	NA	NA	N_Shore	TRPM2	NM_003307	FALSE	FALSE	FALSE	FALSE	FALSE
cg04294888	1.708e-06	chr22	28839249	NA	NA	OpenSea	TTC28	NM_001145418	FALSE	FALSE	FALSE	FALSE	FALSE
cg16592326	1.707e-06	chr11	134176861	NA	NA	OpenSea	GLB1L3	NM_001080407	FALSE	FALSE	FALSE	FALSE	FALSE
cg27304952	1.707e-06	chr12	52077539	NA	NA	OpenSea	SCN8A	NM_014191	FALSE	FALSE	FALSE	FALSE	FALSE
cg23828720	1.707e-06	chr12	54393670	NA	NA	Island	HOXC9	NM_006897	FALSE	FALSE	FALSE	FALSE	FALSE
cg08451870	1.707e-06	chr12	57398787	NA	NA	N_Shore	ZBTB39	NM_014830	FALSE	FALSE	FALSE	FALSE	FALSE
cg10856812	1.707e-06	chr12	117523153	NA	NA	OpenSea	TESC;TESC;TESC	NR_031766;NM_017899;NM_001168325	FALSE	FALSE	FALSE	FALSE	FALSE
cg08059719	1.707e-06	chr12	122444450	NA	NA	OpenSea			FALSE	FALSE	FALSE	FALSE	FALSE
cg08192337	1.707e-06	chr12	124982002	NA	NA	OpenSea	NCOR2;NCOR2	NM_006312;NM_001077261	FALSE	FALSE	FALSE	FALSE	FALSE
cg04729491	1.707e-06	chr12	129593226	NA	NA	OpenSea	TMEM132D	NM_133448	FALSE	FALSE	FALSE	FALSE	FALSE
cg10566012	1.707e-06	chr13	40121146	NA	NA	OpenSea	LHFP	NM_005780	FALSE	FALSE	FALSE	FALSE	FALSE
cg16907101	1.707e-06	chr13	112747087	NA	NA	OpenSea			FALSE	FALSE	FALSE	FALSE	FALSE
cg11118697	1.707e-06	chr13	112856684	rs1077940	0.094236	OpenSea			FALSE	FALSE	FALSE	FALSE	FALSE
cg26112996	1.707e-06	chr13	114198455	NA	NA	Island	TMCO3	NM_017905	FALSE	FALSE	FALSE	FALSE	FALSE
cg06064636	1.707e-06	chr13	114324615	NA	NA	OpenSea	GRK1	NM_002929	FALSE	FALSE	FALSE	FALSE	FALSE
cg00069242	1.707e-06	chr14	23450527	rs117656327	0.018316	Island	JUB	NM_032876	FALSE	FALSE	FALSE	FALSE	FALSE
cg23157239	1.707e-06	chr14	36684553	NA	NA	OpenSea			FALSE	FALSE	FALSE	FALSE	FALSE
cg21443584	1.707e-06	chr14	36789985	NA	NA	OpenSea	MBIP;MBIP	NM_001144891;NM_016586	FALSE	FALSE	FALSE	FALSE	FALSE
cg14053727	1.707e-06	chr14	65876437	NA	NA	N_Shelf	FUT8;FUT8	NM_178156;NM_178155	FALSE	FALSE	FALSE	FALSE	FALSE
cg02906074	1.707e-06	chr14	73102873	NA	NA	OpenSea			FALSE	FALSE	FALSE	FALSE	FALSE
cg27086900	1.707e-06	chr14	101244542	rs28521709	0.186131	OpenSea			FALSE	FALSE	FALSE	FALSE	FALSE
cg24835238	1.707e-06	chr15	34872733	NA	NA	N_Shelf	GOLGA8B	NR_027410	FALSE	FALSE	FALSE	FALSE	FALSE
cg23986495	1.707e-06	chr15	41203883	NA	NA	OpenSea			FALSE	FALSE	FALSE	FALSE	FALSE
cg07485916	1.707e-06	chr15	90039805	NA	NA	Island	RHCG	NM_016321	FALSE	FALSE	FALSE	FALSE	FALSE
cg00610360	1.707e-06	chr15	99186904	NA	NA	N_Shelf			FALSE	FALSE	FALSE	FALSE	FALSE
cg05881135	1.707e-06	chr15	99644973	rs12324621	0.125743	N_Shore	SYNM;SYNM	NM_145728;NM_015286	FALSE	FALSE	FALSE	FALSE	FALSE
cg05951351	1.707e-06	chr15	99658349	NA	NA	OpenSea	SYNM;SYNM	NM_015286;NM_145728	FALSE	FALSE	FALSE	FALSE	FALSE
cg12615235	1.707e-06	chr16	1969016	NA	NA	S_Shore	HS3ST6	NM_001009606	FALSE	FALSE	FALSE	FALSE	FALSE
cg27118035	1.707e-06	chr16	31891978	NA	NA	OpenSea	ZNF267	NM_003414	FALSE	FALSE	FALSE	FALSE	FALSE
cg04156464	1.707e-06	chr16	56224504	NA	NA	N_Shore	GNAO1;GNAO1;LOC283856	NM_020988;NM_138736;NR_027078	FALSE	FALSE	FALSE	FALSE	FALSE
cg01630588	1.707e-06	chr16	65970442	NA	NA	OpenSea			FALSE	FALSE	FALSE	FALSE	FALSE
cg08134863	1.707e-06	chr16	89390968	rs75355001	0.041703	OpenSea	ANKRD11	NM_013275	FALSE	FALSE	FALSE	FALSE	FALSE
cg05071195	1.707e-06	chr16	89411232	NA	NA	S_Shelf	ANKRD11	NM_013275	FALSE	FALSE	FALSE	FALSE	FALSE
cg21376148	1.707e-06	chr17	10276260	NA	NA	OpenSea	MYH13	NM_003802	FALSE	FALSE	FALSE	FALSE	FALSE
cg13326508	1.707e-06	chr17	41985720	NA	NA	S_Shore	MPP2	NM_005374	FALSE	FALSE	FALSE	FALSE	FALSE
cg14483244	1.707e-06	chr17	42173343	NA	NA	OpenSea	HDAC5;HDAC5	NM_001015053;NM_005474	FALSE	FALSE	FALSE	FALSE	FALSE
cg18576374	1.707e-06	chr17	78549371	NA	NA	OpenSea	RPTOR;RPTOR	NM_001163034;NM_020761	FALSE	FALSE	FALSE	FALSE	FALSE
cg02862461	1.707e-06	chr18	44099953	NA	NA	OpenSea	LOXHD1;LOXHD1;LOXHD1	NM_001145473;NM_144612;NM_001145472	FALSE	FALSE	FALSE	FALSE	FALSE
cg01281285	1.707e-06	chr18	57364872	NA	NA	Island	CCBE1	NM_133459	FALSE	FALSE	FALSE	FALSE	FALSE
cg04661001	1.707e-06	chr19	19217217	NA	NA	N_Shelf	SLC25A42	NM_178526	FALSE	FALSE	FALSE	FALSE	FALSE
cg18253629	1.707e-06	chr19	32836317	rs7251277	0.282262	N_Shore	ZNF507;ZNF507	NM_001136156;NM_014910	FALSE	FALSE	FALSE	FALSE	FALSE
cg02625590	1.707e-06	chr19	41880276	rs116565310	0.019114	N_Shelf	TMEM91	NM_001098825	FALSE	FALSE	FALSE	FALSE	FALSE
cg11558731	1.707e-06	chr19	50706536	NA	NA	Island	MYH14;MYH14;MYH14	NM_001077186;NM_001145809;NM_024729	FALSE	FALSE	FALSE	FALSE	FALSE
cg21748418	1.707e-06	chr19	54023902	NA	NA	Island	ZNF331	NM_018555	FALSE	FALSE	FALSE	FALSE	FALSE
cg14889079	1.707e-06	chr19	54606153	NA	NA	Island	NDUFA3	NM_004542	FALSE	FALSE	FALSE	FALSE	FALSE
cg24581657	1.707e-06	chr20	866087	rs138750068	0.0293	S_Shore	ANGPT4	NM_015985	FALSE	FALSE	FALSE	FALSE	FALSE
cg24575067	1.707e-06	chr20	44746902	NA	NA	Island	CD40;CD40	NM_152854;NM_001250	FALSE	FALSE	FALSE	FALSE	FALSE
cg25385366	1.707e-06	chr21	43809360	NA	NA	OpenSea	TMPRSS3;TMPRSS3;TMPRSS3	NM_024022;NR_027348;NM_032405	FALSE	FALSE	FALSE	FALSE	FALSE
cg04658707	1.707e-06	chr21	47453889	NA	NA	Island			FALSE	FALSE	FALSE	FALSE	FALSE
cg08821909	1.707e-06	chr21	48091011	rs75449975	0.043837	S_Shelf			FALSE	FALSE	FALSE	FALSE	FALSE
cg18024487	1.707e-06	chr22	24181665	rs2275977	0.109385	Island	DERL3;DERL3;DERL3	NM_198440;NM_001135751;NM_001002862	FALSE	FALSE	FALSE	FALSE	FALSE
cg16605942	1.707e-06	chr22	26565137	NA	NA	N_Shore	SEZ6L	NM_021115	FALSE	FALSE	FALSE	FALSE	FALSE
cg27528247	1.707e-06	chr22	51045178	NA	NA	S_Shore	MAPK8IP2;MAPK8IP2	NM_016431;NM_012324	FALSE	FALSE	FALSE	FALSE	FALSE
cg12424907	1.706e-06	chr12	11151522	rs117072082	0.011285	OpenSea	PRR4;TAS2R20;PRH1	NM_001098538;NM_176889;NM_006250	FALSE	FALSE	FALSE	FALSE	FALSE
cg00923481	1.706e-06	chr12	108567802	NA	NA	OpenSea	WSCD2	NM_014653	FALSE	FALSE	FALSE	FALSE	FALSE
cg20590617	1.706e-06	chr12	131201268	NA	NA	S_Shore			FALSE	FALSE	FALSE	FALSE	FALSE
cg10177813	1.706e-06	chr13	44450844	NA	NA	N_Shelf	CCDC122	NM_144974	FALSE	FALSE	FALSE	FALSE	FALSE
cg27269570	1.706e-06	chr13	48616161	rs7320653	0.011923	S_Shelf	NUDT15	NM_018283	FALSE	FALSE	FALSE	FALSE	FALSE
cg13806135	1.706e-06	chr13	58205045	NA	NA	N_Shore	PCDH17	NM_001040429	FALSE	FALSE	FALSE	FALSE	FALSE
cg14342714	1.706e-06	chr14	21100964	NA	NA	Island			FALSE	FALSE	FALSE	FALSE	FALSE
cg05861639	1.706e-06	chr14	45429449	NA	NA	N_Shelf	KLHL28	NM_017658	FALSE	FALSE	FALSE	FALSE	FALSE
cg05854694	1.706e-06	chr14	61123243	NA	NA	N_Shore			FALSE	FALSE	FALSE	FALSE	FALSE
cg02222791	1.706e-06	chr14	88621424	NA	NA	OpenSea			FALSE	FALSE	FALSE	FALSE	FALSE
cg18498871	1.706e-06	chr14	92785734	NA	NA	N_Shelf			FALSE	FALSE	FALSE	FALSE	FALSE
cg21550372	1.706e-06	chr14	100908908	NA	NA	OpenSea	WDR25;WDR25	NM_024515;NM_001161476	FALSE	FALSE	FALSE	FALSE	FALSE
cg03832697	1.706e-06	chr15	38228220	NA	NA	OpenSea	TMCO5A	NM_152453	FALSE	FALSE	FALSE	FALSE	FALSE
cg23393800	1.706e-06	chr15	40726197	NA	NA	N_Shelf			FALSE	FALSE	FALSE	FALSE	FALSE
cg11086410	1.706e-06	chr15	58410989	NA	NA	OpenSea			FALSE	FALSE	FALSE	FALSE	FALSE
cg23482746	1.706e-06	chr15	76478102	rs12902506	0.359128	OpenSea	C15orf27	NM_152335	FALSE	FALSE	FALSE	FALSE	FALSE
cg06727060	1.706e-06	chr16	30709711	NA	NA	Island	SRCAP	NM_006662	FALSE	FALSE	FALSE	FALSE	FALSE
cg02865033	1.706e-06	chr16	31235535	NA	NA	Island	TRIM72	NM_001008274	FALSE	FALSE	FALSE	FALSE	FALSE
cg04112058	1.706e-06	chr16	46648124	NA	NA	OpenSea	SHCBP1	NM_024745	FALSE	FALSE	FALSE	FALSE	FALSE
cg00216305	1.706e-06	chr16	51625890	NA	NA	OpenSea			FALSE	FALSE	FALSE	FALSE	FALSE
cg16411857	1.706e-06	chr16	57023191	NA	NA	Island	NLRC5	NM_032206	FALSE	FALSE	FALSE	FALSE	FALSE
cg06329093	1.706e-06	chr16	67449835	rs147832640	0.0147	N_Shore	ZDHHC1	NM_013304	FALSE	FALSE	FALSE	FALSE	FALSE
cg09898848	1.706e-06	chr16	84271116	NA	NA	S_Shore	KCNG4	NM_172347	FALSE	FALSE	FALSE	FALSE	FALSE
cg22173510	1.706e-06	chr17	753400	NA	NA	OpenSea	NXN	NM_022463	FALSE	FALSE	FALSE	FALSE	FALSE
cg13453139	1.706e-06	chr17	8815262	NA	NA	OpenSea	PIK3R5;PIK3R5	NM_001142633;NM_014308	FALSE	FALSE	FALSE	FALSE	FALSE
cg16690876	1.706e-06	chr17	19845638	NA	NA	OpenSea	AKAP10	NM_007202	FALSE	FALSE	FALSE	FALSE	FALSE
cg26871959	1.706e-06	chr17	46389573	NA	NA	OpenSea	SKAP1;SKAP1	NM_003726;NM_001075099	FALSE	FALSE	FALSE	FALSE	FALSE
cg07967210	1.706e-06	chr17	47022446	NA	NA	S_Shore	SNF8	NM_007241	FALSE	FALSE	FALSE	FALSE	FALSE
cg04380107	1.706e-06	chr17	47236224	NA	NA	OpenSea	B4GALNT2;B4GALNT2;B4GALNT2	NM_001159388;NM_001159387;NM_153446	FALSE	FALSE	FALSE	FALSE	FALSE
cg12505146	1.706e-06	chr17	72322388	NA	NA	Island	KIF19;KIF19	NM_153209;NM_153209	FALSE	FALSE	FALSE	FALSE	FALSE
cg06241101	1.706e-06	chr17	77895684	rs1550680	0.367319	OpenSea			FALSE	FALSE	FALSE	FALSE	FALSE
cg21433429	1.706e-06	chr18	4455713	rs7242580	0.218921	S_Shore			FALSE	FALSE	FALSE	FALSE	FALSE
cg13582399	1.706e-06	chr19	837417	NA	NA	S_Shore			FALSE	FALSE	FALSE	FALSE	FALSE
cg18639142	1.706e-06	chr19	1489759	NA	NA	N_Shore	PCSK4;REEP6	NM_017573;NM_138393	FALSE	FALSE	FALSE	FALSE	FALSE
cg09432758	1.706e-06	chr19	1649123	NA	NA	S_Shelf	TCF3;TCF3	NM_003200;NM_001136139	FALSE	FALSE	FALSE	FALSE	FALSE
cg18850929	1.706e-06	chr19	1828978	rs3746037	0.353138	S_Shore	REXO1	NM_020695	FALSE	FALSE	FALSE	FALSE	FALSE
cg23943495	1.706e-06	chr19	16012049	NA	NA	N_Shore			FALSE	FALSE	FALSE	FALSE	FALSE
cg02247591	1.706e-06	chr19	43979372	rs74508691	0.034278	Island	PHLDB3	NM_198850	FALSE	FALSE	FALSE	FALSE	FALSE
cg04808059	1.706e-06	chr20	42543442	NA	NA	Island	TOX2;TOX2;TOX2	NM_001098796;NM_001098797;NM_032883	FALSE	FALSE	FALSE	FALSE	FALSE
cg00386940	1.706e-06	chr20	43593364	NA	NA	N_Shore			FALSE	FALSE	FALSE	FALSE	FALSE
cg26751645	1.706e-06	chr20	43945364	rs35220957	0.012487	Island	RBPJL	NM_014276	FALSE	FALSE	FALSE	FALSE	FALSE
cg20278790	1.706e-06	chr20	57583474	NA	NA	S_Shore	CTSZ	NM_001336	FALSE	FALSE	FALSE	FALSE	FALSE
cg21444731	1.706e-06	chr22	24034126	NA	NA	OpenSea	RGL4;LOC91316;RGL4	NM_153615;NR_024448;NM_153615	FALSE	FALSE	FALSE	FALSE	FALSE
cg14095048	1.706e-06	chr22	25342876	NA	NA	OpenSea			FALSE	FALSE	FALSE	FALSE	FALSE
cg05949181	1.706e-06	chr22	39154591	NA	NA	S_Shelf			FALSE	FALSE	FALSE	FALSE	FALSE
cg16777618	1.705e-06	chr11	128694184	rs11221473	0.324806	Island			FALSE	FALSE	FALSE	FALSE	FALSE
cg11128345	1.705e-06	chr12	48495627	NA	NA	N_Shelf	SENP1	NM_014554	FALSE	FALSE	FALSE	FALSE	FALSE
cg27276522	1.705e-06	chr12	68049525	NA	NA	OpenSea	DYRK2;DYRK2	NM_006482;NM_003583	FALSE	FALSE	FALSE	FALSE	FALSE
cg09647921	1.705e-06	chr12	72540611	rs8181754	0.110727	OpenSea			FALSE	FALSE	FALSE	FALSE	FALSE
cg06610259	1.705e-06	chr12	122515332	NA	NA	N_Shore	MLXIP	NM_014938	FALSE	FALSE	FALSE	FALSE	FALSE
cg01594981	1.705e-06	chr13	32272949	NA	NA	OpenSea			FALSE	FALSE	FALSE	FALSE	FALSE
cg00348891	1.705e-06	chr13	46251914	NA	NA	OpenSea			FALSE	FALSE	FALSE	FALSE	FALSE
cg02017534	1.705e-06	chr13	46425999	NA	NA	OpenSea	SIAH3	NM_198849	FALSE	FALSE	FALSE	FALSE	FALSE
cg19916212	1.705e-06	chr13	78493203	NA	NA	Island	EDNRB;EDNRB;EDNRB	NM_003991;NM_000115;NM_001122659	FALSE	FALSE	FALSE	FALSE	FALSE
cg25924746	1.705e-06	chr13	110432935	NA	NA	N_Shore	IRS2	NM_003749	FALSE	FALSE	FALSE	FALSE	FALSE
cg05472841	1.705e-06	chr13	111932857	NA	NA	N_Shelf	ARHGEF7;ARHGEF7;ARHGEF7;ARHGEF7;ARHGEF7	NM_001113511;NM_001113513;NM_001113512;NM_003899;NM_145735	FALSE	FALSE	FALSE	FALSE	FALSE
cg09834503	1.705e-06	chr14	31679612	NA	NA	S_Shelf			FALSE	FALSE	FALSE	FALSE	FALSE
cg16219535	1.705e-06	chr14	50054412	NA	NA	S_Shore	RPS29;RPS29	NM_001030001;NM_001032	FALSE	FALSE	FALSE	FALSE	FALSE
cg14286320	1.705e-06	chr14	51897632	NA	NA	OpenSea			FALSE	FALSE	FALSE	FALSE	FALSE
cg12025137	1.705e-06	chr14	55263199	NA	NA	OpenSea			FALSE	FALSE	FALSE	FALSE	FALSE
cg13463731	1.705e-06	chr15	40698367	NA	NA	Island	IVD;IVD	NM_002225;NM_001159508	FALSE	FALSE	FALSE	FALSE	FALSE
cg26434983	1.705e-06	chr15	89952904	NA	NA	Island			FALSE	FALSE	FALSE	FALSE	FALSE
cg02852419	1.705e-06	chr16	923712	NA	NA	N_Shore	LMF1	NM_022773	FALSE	FALSE	FALSE	FALSE	FALSE
cg26939297	1.705e-06	chr16	2261143	rs9930496	0.023023	N_Shelf	C16orf79	NM_182563	FALSE	FALSE	FALSE	FALSE	FALSE
cg06601071	1.705e-06	chr16	85525842	NA	NA	N_Shelf			FALSE	FALSE	FALSE	FALSE	FALSE
cg08845973	1.705e-06	chr16	89592071	rs11643271	0.104317	N_Shore	SPG7;SPG7	NM_003119;NM_199367	FALSE	FALSE	FALSE	FALSE	FALSE
cg18900669	1.705e-06	chr17	7482456	NA	NA	N_Shelf	CD68;CD68	NM_001040059;NM_001251	FALSE	FALSE	FALSE	FALSE	FALSE
cg14377703	1.705e-06	chr17	19647973	NA	NA	N_Shore	ALDH3A1;ALDH3A1;ALDH3A1	NM_001135167;NM_001135168;NM_000691	FALSE	FALSE	FALSE	FALSE	FALSE
cg20469139	1.705e-06	chr17	29297458	NA	NA	N_Shore	RNF135;RNF135	NM_197939;NM_032322	FALSE	FALSE	FALSE	FALSE	FALSE
cg24656005	1.705e-06	chr17	34434265	NA	NA	OpenSea			FALSE	FALSE	FALSE	FALSE	FALSE
cg18960324	1.705e-06	chr17	38705895	NA	NA	OpenSea			FALSE	FALSE	FALSE	FALSE	FALSE
cg18941614	1.705e-06	chr17	42287715	NA	NA	Island	UBTF;UBTF;UBTF	NM_001076684;NM_014233;NM_001076683	FALSE	FALSE	FALSE	FALSE	FALSE
cg14350358	1.705e-06	chr17	48913317	NA	NA	OpenSea	WFIKKN2	NM_175575	FALSE	FALSE	FALSE	FALSE	FALSE
cg13105709	1.705e-06	chr17	56598862	NA	NA	S_Shelf	SEPT4;SEPT4;SEPT4	NM_080415;NM_080416;NM_004574	FALSE	FALSE	FALSE	FALSE	FALSE
cg00521464	1.705e-06	chr17	72872308	NA	NA	S_Shelf			FALSE	FALSE	FALSE	FALSE	FALSE
cg20761853	1.705e-06	chr17	76850198	NA	NA	N_Shore	TIMP2	NM_003255	FALSE	FALSE	FALSE	FALSE	FALSE
cg13054523	1.705e-06	chr17	81055722	NA	NA	N_Shore			FALSE	FALSE	FALSE	FALSE	FALSE
cg14282375	1.705e-06	chr18	39875740	rs7235200	0.236653	OpenSea			FALSE	FALSE	FALSE	FALSE	FALSE
cg02370605	1.705e-06	chr18	63417776	NA	NA	Island	CDH7;CDH7	NM_033646;NM_004361	FALSE	FALSE	FALSE	FALSE	FALSE
cg14763933	1.705e-06	chr19	1816627	NA	NA	Island	MIR1909;REXO1	NR_031730;NM_020695	FALSE	FALSE	FALSE	FALSE	FALSE
cg25223500	1.705e-06	chr19	2286790	NA	NA	N_Shelf			FALSE	FALSE	FALSE	FALSE	FALSE
cg10223982	1.705e-06	chr19	4302995	NA	NA	N_Shore	TMIGD2;TMIGD2	NM_144615;NM_001169126	FALSE	FALSE	FALSE	FALSE	FALSE
cg22232952	1.705e-06	chr19	10206625	NA	NA	Island	ANGPTL6	NM_031917	FALSE	FALSE	FALSE	FALSE	FALSE
cg08083988	1.705e-06	chr19	38040340	NA	NA	Island			FALSE	FALSE	FALSE	FALSE	FALSE
cg13351503	1.705e-06	chr19	40794895	NA	NA	S_Shelf			FALSE	FALSE	FALSE	FALSE	FALSE
cg00608548	1.705e-06	chr19	40972521	NA	NA	Island	SPTBN4;BLVRB	NM_020971;NM_000713	FALSE	FALSE	FALSE	FALSE	FALSE
cg06618097	1.705e-06	chr19	46999444	NA	NA	S_Shore	PNMAL2	NM_020709	FALSE	FALSE	FALSE	FALSE	FALSE
cg00435238	1.705e-06	chr20	1205357	NA	NA	N_Shore	RAD21L1	NM_001136566	FALSE	FALSE	FALSE	FALSE	FALSE
cg11941630	1.705e-06	chr20	1283388	rs73075655	0.036458	N_Shelf	SNPH	NM_014723	FALSE	FALSE	FALSE	FALSE	FALSE
cg23462052	1.705e-06	chr20	2452871	NA	NA	S_Shore	SNRPB;SNRPB	NM_198216;NM_003091	FALSE	FALSE	FALSE	FALSE	FALSE
cg11903133	1.705e-06	chr20	50722613	rs113096613	0.011436	S_Shore	ZFP64	NM_199427	FALSE	FALSE	FALSE	FALSE	FALSE
cg08369872	1.705e-06	chr22	24181191	NA	NA	Island	DERL3;DERL3;DERL3;DERL3;DERL3;DERL3	NM_198440;NM_001135751;NM_001135751;NM_198440;NM_001002862;NM_001002862	FALSE	FALSE	FALSE	FALSE	FALSE
cg21274025	1.705e-06	chr22	31535981	rs2074734	0.110859	OpenSea	PLA2G3	NM_015715	FALSE	FALSE	FALSE	FALSE	FALSE
cg09327378	1.705e-06	chr22	32437574	NA	NA	N_Shore	SLC5A1	NM_000343	FALSE	FALSE	FALSE	FALSE	FALSE
cg14596108	1.705e-06	chr22	49146584	NA	NA	Island	FAM19A5;FAM19A5	NM_001082967;NM_015381	FALSE	FALSE	FALSE	FALSE	FALSE
cg17923377	1.705e-06	chr22	50174057	rs73439743	0.017367	N_Shelf	BRD1;LOC90834	NM_014577;NR_026993	FALSE	FALSE	FALSE	FALSE	FALSE
cg23152235	1.704e-06	chr11	133837265	rs11223645	0.101128	OpenSea			FALSE	FALSE	FALSE	FALSE	FALSE
cg23181282	1.704e-06	chr12	47205532	NA	NA	OpenSea	SLC38A4;SLC38A4	NM_018018;NM_001143824	FALSE	FALSE	FALSE	FALSE	FALSE
cg15382367	1.704e-06	chr12	48348879	NA	NA	OpenSea			FALSE	FALSE	FALSE	FALSE	FALSE
cg10366797	1.704e-06	chr12	54441509	NA	NA	Island	HOXC4	NM_014620	FALSE	FALSE	FALSE	FALSE	FALSE
cg06860371	1.704e-06	chr12	54942782	NA	NA	OpenSea	PDE1B	NM_000924	FALSE	FALSE	FALSE	FALSE	FALSE
cg02693818	1.704e-06	chr12	97379556	NA	NA	OpenSea			FALSE	FALSE	FALSE	FALSE	FALSE
cg09038971	1.704e-06	chr12	104868173	NA	NA	OpenSea	CHST11	NM_018413	FALSE	FALSE	FALSE	FALSE	FALSE
cg03698892	1.704e-06	chr12	110561854	NA	NA	N_Shore	IFT81;IFT81;IFT81	NM_001143779;NM_031473;NM_014055	FALSE	FALSE	FALSE	FALSE	FALSE
cg13381015	1.704e-06	chr12	131517024	rs28501366	0.070191	N_Shore	GPR133	NM_198827	FALSE	FALSE	FALSE	FALSE	FALSE
cg14168923	1.704e-06	chr13	28366606	NA	NA	Island	GSX1	NM_145657	FALSE	FALSE	FALSE	FALSE	FALSE
cg17957186	1.704e-06	chr13	79177895	NA	NA	Island	POU4F1	NM_006237	FALSE	FALSE	FALSE	FALSE	FALSE
cg11116200	1.704e-06	chr13	112111168	NA	NA	OpenSea			FALSE	FALSE	FALSE	FALSE	FALSE
cg16325826	1.704e-06	chr13	113719136	rs2297190	0.018586	N_Shelf	MCF2L;MCF2L	NM_001112732;NM_024979	FALSE	FALSE	FALSE	FALSE	FALSE
cg13785779	1.704e-06	chr14	23887330	NA	NA	N_Shore	MYH7;MIR208B	NM_000257;NR_030624	FALSE	FALSE	FALSE	FALSE	FALSE
cg01015652	1.704e-06	chr14	64761003	NA	NA	Island	ESR2;ESR2;ESR2;ESR2;ESR2	NM_001040275;NM_001437;NM_001040276;NM_001437;NM_001040275	FALSE	FALSE	FALSE	FALSE	FALSE
cg10092517	1.704e-06	chr14	104682880	NA	NA	OpenSea			FALSE	FALSE	FALSE	FALSE	FALSE
cg04789362	1.704e-06	chr14	105333334	NA	NA	S_Shore	KIAA0284;KIAA0284	NM_015005;NM_001112726	FALSE	FALSE	FALSE	FALSE	FALSE
cg13619891	1.704e-06	chr14	106657452	NA	NA	OpenSea			FALSE	FALSE	FALSE	FALSE	FALSE
cg22934878	1.704e-06	chr15	25227003	NA	NA	OpenSea	PAR-SN;SNORD107	NR_022011;NR_001293	FALSE	FALSE	FALSE	FALSE	FALSE
cg14557390	1.704e-06	chr15	41783457	NA	NA	N_Shelf			FALSE	FALSE	FALSE	FALSE	FALSE
cg02747950	1.704e-06	chr15	63526883	NA	NA	OpenSea	RAB8B	NM_016530	FALSE	FALSE	FALSE	FALSE	FALSE
cg19257102	1.704e-06	chr15	74217341	NA	NA	N_Shore	LOXL1	NM_005576	FALSE	FALSE	FALSE	FALSE	FALSE
cg00937012	1.704e-06	chr15	83241867	rs3809507	0.052951	OpenSea	CPEB1;CPEB1;CPEB1;CPEB1	NM_001079534;NM_001079533;NM_001079535;NM_030594	FALSE	FALSE	FALSE	FALSE	FALSE
cg07122009	1.704e-06	chr16	1611802	NA	NA	OpenSea	IFT140	NM_014714	FALSE	FALSE	FALSE	FALSE	FALSE
cg10078415	1.704e-06	chr16	20775011	NA	NA	OpenSea	ACSM3;ACSM3	NM_202000;NM_005622	FALSE	FALSE	FALSE	FALSE	FALSE
cg05862027	1.704e-06	chr16	46836742	NA	NA	OpenSea	C16orf87	NM_001001436	FALSE	FALSE	FALSE	FALSE	FALSE
cg08554257	1.704e-06	chr16	50730737	NA	NA	OpenSea	NOD2	NM_022162	FALSE	FALSE	FALSE	FALSE	FALSE
cg06489289	1.704e-06	chr16	66126575	rs7190468	0.032479	OpenSea			FALSE	FALSE	FALSE	FALSE	FALSE
cg03991512	1.704e-06	chr16	75150456	NA	NA	S_Shore	LDHD;LDHD	NM_194436;NM_153486	FALSE	FALSE	TRUE	TRUE	FALSE
cg07716032	1.704e-06	chr17	7122846	NA	NA	N_Shore	DLG4;ACADVL;ACADVL;DLG4	NM_001365;NM_000018;NM_001033859;NM_001365	FALSE	FALSE	FALSE	FALSE	FALSE
cg26996616	1.704e-06	chr17	9862873	NA	NA	OpenSea	GAS7;GAS7;GAS7;GAS7	NM_201432;NM_001130831;NM_201433;NM_003644	FALSE	FALSE	FALSE	FALSE	FALSE
cg12893852	1.704e-06	chr17	40893415	NA	NA	N_Shelf	EZH1	NM_001991	FALSE	FALSE	FALSE	FALSE	FALSE
cg01691104	1.704e-06	chr17	71612776	NA	NA	OpenSea	SDK2	NM_001144952	FALSE	FALSE	FALSE	FALSE	FALSE
cg21400170	1.704e-06	chr17	78977614	rs58903229	0.103291	Island			FALSE	FALSE	FALSE	FALSE	FALSE
cg25742382	1.704e-06	chr17	79683757	NA	NA	S_Shore	SLC25A10	NM_012140	FALSE	FALSE	FALSE	FALSE	FALSE
cg00628788	1.704e-06	chr18	33529997	NA	NA	Island			FALSE	FALSE	FALSE	FALSE	FALSE
cg17311683	1.704e-06	chr18	57634936	NA	NA	N_Shore			FALSE	FALSE	FALSE	FALSE	FALSE
cg21614107	1.704e-06	chr19	1633073	NA	NA	S_Shelf	TCF3;TCF3	NM_003200;NM_001136139	FALSE	FALSE	FALSE	FALSE	FALSE
cg11553667	1.704e-06	chr19	5459390	NA	NA	S_Shelf			FALSE	FALSE	FALSE	FALSE	FALSE
cg18039296	1.704e-06	chr19	11465809	NA	NA	N_Shore	LPPR2;LPPR2	NM_001170635;NM_022737	FALSE	FALSE	FALSE	FALSE	FALSE
cg26279261	1.704e-06	chr19	17346089	NA	NA	N_Shore	NR2F6	NM_005234	FALSE	FALSE	FALSE	FALSE	FALSE
cg02852989	1.704e-06	chr19	55955292	NA	NA	S_Shore	SHISA7	NM_001145176	FALSE	FALSE	FALSE	FALSE	FALSE
cg27046034	1.704e-06	chr19	58280801	NA	NA	N_Shore	ZNF586	NM_017652	FALSE	FALSE	FALSE	FALSE	FALSE
cg09774842	1.704e-06	chr20	3052483	NA	NA	Island	OXT	NM_000915	FALSE	FALSE	FALSE	FALSE	FALSE
cg06889272	1.704e-06	chr20	35833202	NA	NA	OpenSea	RPN2;RPN2	NM_002951;NM_001135771	FALSE	FALSE	FALSE	FALSE	FALSE
cg11398517	1.704e-06	chr20	42355625	NA	NA	OpenSea	GTSF1L;GTSF1L;GTSF1L;GTSF1L	NM_001008901;NM_176791;NM_001008901;NM_176791	FALSE	FALSE	FALSE	FALSE	FALSE
cg02238362	1.704e-06	chr21	43220402	NA	NA	N_Shore	PRDM15	NM_001040424	FALSE	FALSE	FALSE	FALSE	FALSE
cg16052237	1.704e-06	chr21	48015365	NA	NA	N_Shelf			FALSE	FALSE	FALSE	FALSE	FALSE
cg07654843	1.704e-06	chr22	26138429	rs139719297	0.011	OpenSea	MYO18B	NM_032608	FALSE	FALSE	FALSE	FALSE	FALSE
cg17195635	1.704e-06	chr22	29275887	NA	NA	N_Shelf			FALSE	FALSE	FALSE	FALSE	FALSE
cg26957988	1.704e-06	chr22	30898256	NA	NA	N_Shelf	SEC14L4;SEC14L4	NM_174977;NM_001161368	FALSE	FALSE	FALSE	FALSE	FALSE
cg17086569	1.704e-06	chr22	40804827	NA	NA	OpenSea	SGSM3	NM_015705	FALSE	FALSE	FALSE	FALSE	FALSE
cg01146928	1.704e-06	chr22	46455670	NA	NA	N_Shore			FALSE	FALSE	FALSE	FALSE	FALSE
cg14354749	1.704e-06	chrX	20160069	NA	NA	Island	EIF1AX	NM_001412	FALSE	FALSE	FALSE	FALSE	FALSE
cg00550141	1.704e-06	chrX	24666268	rs142261980	0.058469	OpenSea	PCYT1B;PCYT1B;PCYT1B	NM_001163264;NM_004845;NM_001163265	FALSE	FALSE	FALSE	FALSE	FALSE
cg02998206	1.704e-06	chrX	114251838	NA	NA	OpenSea	IL13RA2	NM_000640	FALSE	FALSE	FALSE	FALSE	FALSE
cg22379862	1.703e-06	chr12	1904502	NA	NA	N_Shore	CACNA2D4	NM_172364	FALSE	FALSE	FALSE	FALSE	FALSE
cg12051956	1.703e-06	chr12	6807082	NA	NA	N_Shelf	C12orf53	NM_153685	FALSE	FALSE	FALSE	FALSE	FALSE
cg14889069	1.703e-06	chr12	47417292	rs75833465	0.018756	OpenSea			FALSE	FALSE	FALSE	FALSE	FALSE
cg08748471	1.703e-06	chr12	52695412	NA	NA	N_Shore	KRT86	NM_002284	FALSE	FALSE	FALSE	FALSE	FALSE
cg24636258	1.703e-06	chr12	53068882	NA	NA	OpenSea	KRT1	NM_006121	FALSE	FALSE	FALSE	FALSE	FALSE
cg25298596	1.703e-06	chr12	91502248	NA	NA	OpenSea	LUM	NM_002345	FALSE	FALSE	FALSE	FALSE	FALSE
cg13546321	1.703e-06	chr12	111652316	NA	NA	OpenSea	CUX2	NM_015267	FALSE	FALSE	FALSE	FALSE	FALSE
cg15052214	1.703e-06	chr12	132426938	NA	NA	N_Shelf	PUS1;PUS1;PUS1	NM_001002020;NM_001002019;NM_025215	FALSE	FALSE	FALSE	FALSE	FALSE
cg21512658	1.703e-06	chr12	132665437	NA	NA	S_Shore			FALSE	FALSE	FALSE	FALSE	FALSE
cg26942952	1.703e-06	chr12	132675762	NA	NA	S_Shore			FALSE	FALSE	FALSE	FALSE	FALSE
cg08543015	1.703e-06	chr13	31949086	NA	NA	OpenSea			FALSE	FALSE	FALSE	FALSE	FALSE
cg24453118	1.703e-06	chr13	47229927	NA	NA	OpenSea	LRCH1;LRCH1;LRCH1	NM_015116;NM_001164213;NM_001164211	FALSE	FALSE	FALSE	FALSE	FALSE
cg13565866	1.703e-06	chr14	24837564	NA	NA	N_Shore	NFATC4;NFATC4	NM_001136022;NM_004554	FALSE	FALSE	FALSE	FALSE	FALSE
cg02084669	1.703e-06	chr14	74707360	NA	NA	Island	VSX2	NM_182894	FALSE	FALSE	FALSE	FALSE	FALSE
cg01013868	1.703e-06	chr14	101449839	NA	NA	OpenSea	SNORD114-23;SNORD114-24	NR_003216;NR_003217	FALSE	FALSE	FALSE	FALSE	FALSE
cg21809913	1.703e-06	chr14	101500052	NA	NA	OpenSea	MIR495	NR_030175	FALSE	FALSE	FALSE	FALSE	FALSE
cg21937244	1.703e-06	chr14	103406412	rs2269317	0.139227	Island	CDC42BPB	NM_006035	FALSE	FALSE	FALSE	FALSE	FALSE
cg05350798	1.703e-06	chr14	104856667	rs74091008	0.023788	OpenSea			FALSE	FALSE	FALSE	FALSE	FALSE
cg09974304	1.703e-06	chr16	1374749	NA	NA	OpenSea	UBE2I;UBE2I;UBE2I;UBE2I	NM_194261;NM_003345;NM_194260;NM_194259	FALSE	FALSE	FALSE	FALSE	FALSE
cg20107733	1.703e-06	chr16	2816368	NA	NA	Island	SRRM2	NM_016333	FALSE	FALSE	FALSE	FALSE	FALSE
cg10294329	1.703e-06	chr16	4781060	NA	NA	N_Shelf	ANKS3	NM_133450	FALSE	FALSE	FALSE	FALSE	FALSE
cg00444059	1.703e-06	chr16	31439672	NA	NA	Island	COX6A2;COX6A2	NM_005205;NM_005205	FALSE	FALSE	FALSE	FALSE	FALSE
cg26730036	1.703e-06	chr17	172159	NA	NA	S_Shore	RPH3AL	NM_006987	FALSE	FALSE	FALSE	FALSE	FALSE
cg20482145	1.703e-06	chr17	8525165	NA	NA	OpenSea	MYH10	NM_005964	FALSE	FALSE	FALSE	FALSE	FALSE
cg16207110	1.703e-06	chr17	37024401	NA	NA	N_Shore			FALSE	FALSE	FALSE	FALSE	FALSE
cg08885306	1.703e-06	chr17	37216789	NA	NA	OpenSea			FALSE	FALSE	FALSE	FALSE	FALSE
cg16177647	1.703e-06	chr17	43120158	NA	NA	OpenSea	DCAKD;DCAKD	NM_024819;NM_001128631	FALSE	FALSE	FALSE	FALSE	FALSE
cg01135546	1.703e-06	chr17	45949828	NA	NA	Island			FALSE	FALSE	FALSE	FALSE	FALSE
cg01911440	1.703e-06	chr17	78818045	NA	NA	N_Shore	RPTOR;RPTOR	NM_001163034;NM_020761	FALSE	FALSE	FALSE	FALSE	FALSE
cg21089065	1.703e-06	chr18	77255783	rs113310686	0.011431	Island	NFATC1;NFATC1;NFATC1;NFATC1	NM_006162;NM_172388;NM_172389;NM_172387	FALSE	FALSE	FALSE	FALSE	FALSE
cg21192698	1.703e-06	chr18	77256905	rs1660153	0.498086	S_Shore	NFATC1;NFATC1;NFATC1;NFATC1	NM_006162;NM_172388;NM_172389;NM_172387	FALSE	FALSE	FALSE	FALSE	FALSE
cg05384906	1.703e-06	chr18	77381864	rs12456703	0.125	S_Shelf			FALSE	FALSE	FALSE	FALSE	FALSE
cg02383835	1.703e-06	chr19	3035867	rs76748492	0.077145	Island	TLE2	NM_001144761	FALSE	FALSE	FALSE	FALSE	FALSE
cg26303613	1.703e-06	chr19	4224577	NA	NA	OpenSea	ANKRD24	NM_133475	FALSE	FALSE	FALSE	FALSE	FALSE
cg25996388	1.703e-06	chr19	17015744	NA	NA	OpenSea	CPAMD8	NM_015692	FALSE	FALSE	FALSE	FALSE	FALSE
cg23358625	1.703e-06	chr19	23945641	NA	NA	N_Shore	RPSAP58	NR_003662	FALSE	FALSE	FALSE	FALSE	FALSE
cg12028548	1.703e-06	chr20	590799	NA	NA	Island	TCF15	NM_004609	FALSE	FALSE	FALSE	FALSE	FALSE
cg15743533	1.703e-06	chr20	815345	NA	NA	S_Shore	FAM110A;FAM110A	NM_207121;NM_001042353	FALSE	FALSE	FALSE	FALSE	FALSE
cg08042223	1.703e-06	chr20	3074231	rs142969032	0.0288	Island			FALSE	FALSE	FALSE	FALSE	FALSE
cg15280757	1.703e-06	chr20	25133126	NA	NA	S_Shelf			FALSE	FALSE	FALSE	FALSE	FALSE
cg21559386	1.703e-06	chr20	43029652	rs112202184	0.013724	OpenSea	HNF4A;HNF4A;HNF4A;HNF4A;HNF4A;HNF4A	NM_000457;NM_001030003;NM_178849;NM_001030004;NM_175914;NM_178850	FALSE	FALSE	FALSE	FALSE	FALSE
cg22866426	1.703e-06	chr21	36263347	NA	NA	Island	RUNX1	NM_001754	FALSE	FALSE	FALSE	FALSE	FALSE
cg14264901	1.703e-06	chr22	37579522	NA	NA	S_Shore	C1QTNF6;C1QTNF6	NM_182486;NM_031910	FALSE	FALSE	FALSE	FALSE	FALSE
cg09146183	1.703e-06	chr22	38610376	NA	NA	Island	MAFF;MAFF;MAFF;MAFF	NM_001161573;NM_001161572;NM_012323;NM_001161574	FALSE	FALSE	FALSE	FALSE	FALSE
cg06700226	1.702e-06	chr12	5198019	NA	NA	OpenSea			FALSE	FALSE	FALSE	FALSE	FALSE
cg23347835	1.702e-06	chr12	46599935	NA	NA	OpenSea	SLC38A1;SLC38A1	NM_030674;NM_001077484	FALSE	FALSE	FALSE	FALSE	FALSE
cg00484671	1.702e-06	chr12	49920480	NA	NA	OpenSea	SPATS2	NM_023071	FALSE	FALSE	FALSE	FALSE	FALSE
cg05375686	1.702e-06	chr12	131171181	NA	NA	Island			FALSE	FALSE	FALSE	FALSE	FALSE
cg16726039	1.702e-06	chr12	133413162	NA	NA	Island			FALSE	FALSE	FALSE	FALSE	FALSE
cg16755348	1.702e-06	chr13	20711574	rs187038009	0.011	S_Shore			FALSE	FALSE	FALSE	FALSE	FALSE
cg02286270	1.702e-06	chr13	26584279	NA	NA	N_Shelf	ATP8A2	NM_016529	FALSE	FALSE	FALSE	FALSE	FALSE
cg16766613	1.702e-06	chr13	36700200	NA	NA	OpenSea	DCLK1	NM_004734	FALSE	FALSE	FALSE	FALSE	FALSE
cg07880943	1.702e-06	chr13	46744500	NA	NA	OpenSea	LCP1	NM_002298	FALSE	FALSE	FALSE	FALSE	FALSE
cg17176619	1.702e-06	chr13	99218657	NA	NA	OpenSea	STK24	NM_001032296	FALSE	FALSE	FALSE	FALSE	FALSE
cg19635644	1.702e-06	chr13	100007277	NA	NA	OpenSea	UBAC2;MIR623;UBAC2;UBAC2	NM_001144072;NR_030353;NM_177967;NR_026644	FALSE	FALSE	FALSE	FALSE	FALSE
cg01176949	1.702e-06	chr13	114071708	rs9549410	0.358765	S_Shelf			FALSE	FALSE	FALSE	FALSE	FALSE
cg15508809	1.702e-06	chr14	29231309	NA	NA	N_Shelf			FALSE	FALSE	FALSE	FALSE	FALSE
cg03472898	1.702e-06	chr14	29240992	NA	NA	N_Shelf	C14orf23;C14orf23	NR_026731;NR_026732	FALSE	FALSE	FALSE	FALSE	FALSE
cg23481279	1.702e-06	chr14	52742889	NA	NA	OpenSea	PTGDR	NM_000953	FALSE	FALSE	FALSE	FALSE	FALSE
cg21493768	1.702e-06	chr14	59873480	NA	NA	OpenSea			FALSE	FALSE	FALSE	FALSE	FALSE
cg14437634	1.702e-06	chr14	67879385	NA	NA	S_Shore	PLEK2	NM_016445	FALSE	FALSE	FALSE	FALSE	FALSE
cg14327505	1.702e-06	chr14	90810928	NA	NA	OpenSea			FALSE	FALSE	FALSE	FALSE	FALSE
cg18571126	1.702e-06	chr15	40747005	NA	NA	OpenSea	BAHD1	NM_014952	FALSE	FALSE	FALSE	FALSE	FALSE
cg12655112	1.702e-06	chr15	42261154	NA	NA	N_Shelf	EHD4	NM_139265	FALSE	FALSE	FALSE	FALSE	FALSE
cg07427772	1.702e-06	chr15	50412376	rs74012892	0.050731	OpenSea	ATP8B4	NM_024837	FALSE	FALSE	FALSE	FALSE	FALSE
cg08128148	1.702e-06	chr15	57256372	rs11631228	0.35929	OpenSea	TCF12;TCF12;TCF12;TCF12	NM_003205;NM_207037;NM_207036;NM_207038	FALSE	FALSE	FALSE	FALSE	FALSE
cg07102368	1.702e-06	chr15	76455848	NA	NA	OpenSea	C15orf27	NM_152335	FALSE	FALSE	FALSE	FALSE	FALSE
cg19993258	1.702e-06	chr15	78914264	NA	NA	S_Shore	CHRNA3;CHRNA3	NM_000743;NM_001166694	FALSE	FALSE	FALSE	FALSE	FALSE
cg10316527	1.702e-06	chr15	82242305	NA	NA	OpenSea			FALSE	FALSE	FALSE	FALSE	FALSE
cg18231690	1.702e-06	chr15	85294586	NA	NA	S_Shelf	ZNF592	NM_014630	FALSE	FALSE	FALSE	FALSE	FALSE
cg22460443	1.702e-06	chr15	90610983	NA	NA	Island	ZNF710	NM_198526	FALSE	FALSE	FALSE	FALSE	FALSE
cg22260869	1.702e-06	chr15	92398112	NA	NA	S_Shore	SLCO3A1;SLCO3A1	NM_001145044;NM_013272	FALSE	FALSE	FALSE	FALSE	FALSE
ch.15.96924465R	1.702e-06	chr15	99106942	NA	NA	OpenSea			FALSE	FALSE	FALSE	FALSE	FALSE
cg26812486	1.702e-06	chr16	928778	NA	NA	S_Shore	LMF1	NM_022773	FALSE	FALSE	FALSE	FALSE	FALSE
cg00705851	1.702e-06	chr16	2581570	NA	NA	N_Shore	CEMP1	NM_001048212	FALSE	FALSE	FALSE	FALSE	FALSE
cg06289826	1.702e-06	chr16	29789503	NA	NA	OpenSea	ZG16	NM_152338	FALSE	FALSE	FALSE	FALSE	FALSE
cg06351870	1.702e-06	chr16	51193285	NA	NA	S_Shelf			FALSE	FALSE	FALSE	FALSE	FALSE
cg08797423	1.702e-06	chr16	66502262	NA	NA	OpenSea	BEAN	NM_001136106	FALSE	FALSE	FALSE	FALSE	FALSE
cg03451204	1.702e-06	chr16	75282783	NA	NA	N_Shore	BCAR1;BCAR1;BCAR1;BCAR1;BCAR1;BCAR1;BCAR1;BCAR1	NM_001170718;NM_001170715;NM_001170720;NM_014567;NM_001170714;NM_001170716;NM_001170719;NM_001170717	FALSE	FALSE	FALSE	FALSE	FALSE
cg07056644	1.702e-06	chr16	86546785	NA	NA	S_Shore	FOXF1	NM_001451	FALSE	FALSE	FALSE	FALSE	FALSE
cg13946872	1.702e-06	chr16	87991595	rs7194122	0.318099	Island	BANP;BANP	NM_017869;NM_079837	FALSE	FALSE	FALSE	FALSE	FALSE
cg00737916	1.702e-06	chr16	88164558	rs28478681	0.029105	N_Shore			FALSE	FALSE	FALSE	FALSE	FALSE
cg24928161	1.702e-06	chr17	7533115	NA	NA	S_Shore	SHBG;SHBG;SHBG;SHBG;SHBG;SHBG	NM_001146279;NR_027463;NM_001040;NR_027462;NM_001146280;NM_001146281	FALSE	FALSE	FALSE	FALSE	FALSE
cg05558046	1.702e-06	chr17	9930101	NA	NA	OpenSea	GAS7;GAS7;GAS7	NM_201432;NM_201433;NM_001130831	FALSE	FALSE	FALSE	FALSE	FALSE
cg10498052	1.702e-06	chr17	16367232	NA	NA	OpenSea	NCRNA00188;NCRNA00188;C17orf76;NCRNA00188;NCRNA00188;NCRNA00188;NCRNA00188;NCRNA00188;C17orf76;NCRNA00188	NR_027172;NR_027175;NM_001113567;NR_027173;NR_027177;NR_027171;NR_027174;NR_027176;NM_207387;NR_027178	FALSE	FALSE	FALSE	FALSE	FALSE
cg13451886	1.702e-06	chr17	33568791	NA	NA	N_Shore	SLFN5	NM_144975	FALSE	FALSE	FALSE	FALSE	FALSE
cg09647108	1.702e-06	chr17	41934923	rs59003111	0.041703	OpenSea	CD300LG;CD300LG;CD300LG;CD300LG	NM_145273;NM_001168323;NM_001168324;NM_001168322	FALSE	FALSE	FALSE	FALSE	FALSE
cg12160600	1.702e-06	chr17	73029893	rs73995734	0.013266	N_Shore			FALSE	FALSE	FALSE	FALSE	FALSE
cg04557197	1.702e-06	chr17	77764992	NA	NA	Island			FALSE	FALSE	FALSE	FALSE	FALSE
cg06872548	1.702e-06	chr17	78716983	NA	NA	N_Shelf	RPTOR;RPTOR	NM_001163034;NM_020761	FALSE	FALSE	FALSE	FALSE	FALSE
cg03971338	1.702e-06	chr17	79224178	rs77757500	0.044353	OpenSea	SLC38A10	NM_001037984	FALSE	FALSE	FALSE	FALSE	FALSE
cg01935400	1.702e-06	chr17	80393124	NA	NA	N_Shore	HEXDC	NM_173620	FALSE	FALSE	FALSE	FALSE	FALSE
cg12290486	1.702e-06	chr18	8830126	rs7233770	0.087813	OpenSea	KIAA0802	NM_015210	FALSE	FALSE	FALSE	FALSE	FALSE
cg03725652	1.702e-06	chr18	76073399	rs116770945	0.016073	Island			FALSE	FALSE	FALSE	FALSE	FALSE
cg15200445	1.702e-06	chr19	3698926	NA	NA	N_Shore	PIP5K1C	NM_012398	FALSE	FALSE	FALSE	FALSE	FALSE
cg20604957	1.702e-06	chr19	4949393	rs4807669	0.296954	N_Shore	UHRF1;UHRF1	NM_013282;NM_001048201	FALSE	FALSE	FALSE	FALSE	FALSE
cg09934706	1.702e-06	chr19	5147855	NA	NA	Island	KDM4B	NM_015015	FALSE	FALSE	FALSE	FALSE	FALSE
cg17271145	1.702e-06	chr19	10526715	NA	NA	N_Shore			FALSE	FALSE	FALSE	FALSE	FALSE
cg27476456	1.702e-06	chr19	14115967	NA	NA	N_Shore	RFX1	NM_002918	FALSE	FALSE	FALSE	FALSE	FALSE
cg13379558	1.702e-06	chr19	14797552	NA	NA	N_Shelf			FALSE	FALSE	FALSE	FALSE	FALSE
cg24035150	1.702e-06	chr19	40430433	NA	NA	Island	FCGBP	NM_003890	FALSE	FALSE	FALSE	FALSE	FALSE
cg09341448	1.702e-06	chr19	49164383	NA	NA	N_Shore	SEC1	NR_004401	FALSE	FALSE	FALSE	FALSE	FALSE
cg02473540	1.702e-06	chr19	58570454	NA	NA	Island	ZNF135;ZNF135;ZNF135;ZNF135;ZNF135	NM_001164527;NM_003436;NM_001164529;NM_007134;NM_001164530	FALSE	FALSE	FALSE	FALSE	FALSE
cg08504662	1.702e-06	chr19	58868256	NA	NA	Island	ZNF497	NM_198458	FALSE	FALSE	FALSE	FALSE	FALSE
cg07763967	1.702e-06	chr20	1093782	NA	NA	OpenSea	PSMF1	NM_178578	FALSE	FALSE	FALSE	FALSE	FALSE
cg19214629	1.702e-06	chr20	6019340	NA	NA	N_Shelf	CRLS1;CRLS1	NM_001127458;NM_019095	FALSE	FALSE	FALSE	FALSE	FALSE
cg12910561	1.702e-06	chr20	21081216	NA	NA	Island			FALSE	FALSE	FALSE	FALSE	FALSE
cg23845310	1.702e-06	chr20	45138738	NA	NA	N_Shelf	ZNF334;ZNF334	NM_199441;NM_018102	FALSE	FALSE	FALSE	FALSE	FALSE
cg11074047	1.702e-06	chr20	50157455	NA	NA	N_Shore	NFATC2;NFATC2;NFATC2	NM_001136021;NM_173091;NM_012340	FALSE	FALSE	FALSE	FALSE	FALSE
cg08692423	1.702e-06	chr21	45148864	rs111919944	0.010522	Island	PDXK	NM_003681	FALSE	FALSE	FALSE	FALSE	FALSE
cg17344813	1.702e-06	chr21	46912545	NA	NA	Island	COL18A1;COL18A1;COL18A1	NM_130444;NM_030582;NM_130445	FALSE	FALSE	FALSE	FALSE	FALSE
cg03721454	1.702e-06	chr21	46961395	NA	NA	N_Shore	SLC19A1	NM_194255	FALSE	FALSE	FALSE	FALSE	FALSE
cg15607706	1.702e-06	chr22	18465000	NA	NA	OpenSea	MICAL3;MICAL3;MIR648;MICAL3	NM_001122731;NM_015241;NR_030378;NM_001136004	FALSE	FALSE	FALSE	FALSE	FALSE
cg05233946	1.702e-06	chr22	32078088	NA	NA	OpenSea	C22orf30	NM_173566	FALSE	FALSE	FALSE	FALSE	FALSE
cg13631852	1.701e-06	chr11	134579535	NA	NA	N_Shelf			FALSE	FALSE	FALSE	FALSE	FALSE
cg18173184	1.701e-06	chr12	6718378	NA	NA	S_Shore			FALSE	FALSE	FALSE	FALSE	FALSE
cg21903286	1.701e-06	chr12	42876128	NA	NA	N_Shore	PRICKLE1;PRICKLE1;PRICKLE1;PRICKLE1	NM_153026;NM_001144881;NM_001144882;NM_001144883	FALSE	FALSE	FALSE	FALSE	FALSE
cg21466736	1.701e-06	chr12	48725269	NA	NA	S_Shore			FALSE	FALSE	FALSE	FALSE	FALSE
cg22961459	1.701e-06	chr12	54763433	NA	NA	N_Shore	ZNF385A;ZNF385A;ZNF385A	NM_001130968;NM_015481;NM_001130967	FALSE	FALSE	FALSE	FALSE	FALSE
cg16025118	1.701e-06	chr12	114273678	NA	NA	OpenSea	RBM19;RBM19;RBM19	NM_001146698;NM_001146699;NM_016196	FALSE	FALSE	FALSE	FALSE	FALSE
cg19445588	1.701e-06	chr12	116904641	NA	NA	OpenSea			FALSE	FALSE	FALSE	FALSE	FALSE
cg01061424	1.701e-06	chr12	132663572	NA	NA	Island			FALSE	FALSE	FALSE	FALSE	FALSE
cg14695497	1.701e-06	chr12	132860966	NA	NA	N_Shore	GALNT9	NM_001122636	FALSE	FALSE	FALSE	FALSE	FALSE
cg18236477	1.701e-06	chr13	26043066	NA	NA	Island	ATP8A2	NM_016529	FALSE	FALSE	FALSE	FALSE	FALSE
cg10514207	1.701e-06	chr13	49384181	NA	NA	OpenSea			FALSE	FALSE	FALSE	FALSE	FALSE
cg26856578	1.701e-06	chr13	79360870	NA	NA	OpenSea			FALSE	FALSE	FALSE	FALSE	FALSE
cg13121938	1.701e-06	chr13	114871497	NA	NA	S_Shore	RASA3	NM_007368	FALSE	FALSE	FALSE	FALSE	FALSE
cg09945151	1.701e-06	chr14	75594005	NA	NA	Island	NEK9	NM_033116	FALSE	FALSE	FALSE	FALSE	FALSE
cg04220416	1.701e-06	chr14	105045877	rs6576051	0.00182	OpenSea	C14orf180	NM_001008404	FALSE	FALSE	FALSE	FALSE	FALSE
cg05533723	1.701e-06	chr15	31441236	NA	NA	OpenSea			FALSE	FALSE	FALSE	FALSE	FALSE
cg23253752	1.701e-06	chr15	44068246	NA	NA	N_Shore	ELL3	NM_025165	FALSE	FALSE	FALSE	FALSE	FALSE
cg23016080	1.701e-06	chr15	44486450	NA	NA	N_Shore	FRMD5	NM_032892	FALSE	FALSE	FALSE	FALSE	FALSE
cg02246427	1.701e-06	chr15	76197455	NA	NA	S_Shore	FBXO22;FBXO22	NM_012170;NM_147188	FALSE	FALSE	FALSE	FALSE	FALSE
cg26291519	1.701e-06	chr15	76640005	NA	NA	S_Shore			FALSE	FALSE	FALSE	FALSE	FALSE
cg27023822	1.701e-06	chr15	97413877	NA	NA	OpenSea			FALSE	FALSE	FALSE	FALSE	FALSE
cg23049226	1.701e-06	chr15	102182534	NA	NA	OpenSea	TM2D3;TM2D3	NM_025141;NM_078474	FALSE	FALSE	FALSE	FALSE	FALSE
cg16760168	1.701e-06	chr16	391057	NA	NA	OpenSea	AXIN1;AXIN1	NM_003502;NM_181050	FALSE	FALSE	FALSE	FALSE	FALSE
cg10116505	1.701e-06	chr16	10274064	NA	NA	Island	GRIN2A;GRIN2A;GRIN2A	NM_001134407;NM_000833;NM_001134408	FALSE	FALSE	FALSE	FALSE	FALSE
cg07977490	1.701e-06	chr16	15527940	NA	NA	N_Shore	C16orf45	NM_033201	FALSE	FALSE	FALSE	FALSE	FALSE
cg05453885	1.701e-06	chr16	75190480	NA	NA	OpenSea	ZFP1	NM_153688	FALSE	FALSE	FALSE	FALSE	FALSE
cg07700920	1.701e-06	chr16	84780726	NA	NA	OpenSea	USP10	NM_005153	FALSE	FALSE	FALSE	FALSE	FALSE
cg18601195	1.701e-06	chr16	88522439	NA	NA	Island	ZFPM1	NM_153813	FALSE	FALSE	FALSE	FALSE	FALSE
cg02443473	1.701e-06	chr16	88615498	NA	NA	OpenSea			FALSE	FALSE	FALSE	FALSE	FALSE
cg26532745	1.701e-06	chr17	7202470	NA	NA	S_Shelf			FALSE	FALSE	FALSE	FALSE	FALSE
cg19441674	1.701e-06	chr17	9145185	NA	NA	S_Shore	NTN1	NM_004822	FALSE	FALSE	FALSE	FALSE	FALSE
cg08199102	1.701e-06	chr17	33923938	rs225298	0.125057	Island	AP2B1;AP2B1	NM_001030006;NM_001282	FALSE	FALSE	FALSE	FALSE	FALSE
cg00101260	1.701e-06	chr17	53426657	NA	NA	OpenSea			FALSE	FALSE	FALSE	FALSE	FALSE
cg02127607	1.701e-06	chr17	61920694	NA	NA	S_Shore	SMARCD2;SMARCD2	NM_001098426;NM_003077	FALSE	FALSE	FALSE	FALSE	FALSE
cg12533748	1.701e-06	chr17	67957372	rs9913799	0.044547	OpenSea			FALSE	FALSE	FALSE	FALSE	FALSE
cg05640361	1.701e-06	chr17	79073545	NA	NA	N_Shelf	BAIAP2;BAIAP2;BAIAP2;BAIAP2	NM_017450;NM_006340;NM_001144888;NM_017451	FALSE	FALSE	FALSE	FALSE	FALSE
cg23865597	1.701e-06	chr18	46987786	NA	NA	S_Shore	DYM	NM_017653	FALSE	FALSE	FALSE	FALSE	FALSE
cg04274800	1.701e-06	chr18	72266094	NA	NA	S_Shore	LOC400657	NR_024484	FALSE	FALSE	FALSE	FALSE	FALSE
cg14129931	1.701e-06	chr18	74513950	NA	NA	N_Shore			FALSE	FALSE	FALSE	FALSE	FALSE
cg05458220	1.701e-06	chr18	77866647	NA	NA	OpenSea	ADNP2	NM_014913	FALSE	FALSE	FALSE	FALSE	FALSE
cg07678904	1.701e-06	chr19	4304577	rs11667522	0.410584	Island	FSD1	NM_024333	FALSE	FALSE	FALSE	FALSE	FALSE
cg25533247	1.701e-06	chr19	15530630	rs74428673	0.011729	S_Shore	AKAP8L	NM_014371	FALSE	FALSE	FALSE	FALSE	FALSE
cg04743066	1.701e-06	chr19	15619078	NA	NA	N_Shore	CYP4F22	NM_173483	FALSE	FALSE	FALSE	FALSE	FALSE
cg19556473	1.701e-06	chr19	37894856	NA	NA	Island			FALSE	FALSE	FALSE	FALSE	FALSE
cg23083936	1.701e-06	chr19	41915452	rs115211514	0.018679	OpenSea	BCKDHA;BCKDHA	NM_000709;NM_001164783	FALSE	FALSE	FALSE	FALSE	FALSE
cg20542190	1.701e-06	chr19	54850619	NA	NA	OpenSea	LILRA4	NM_012276	FALSE	FALSE	FALSE	FALSE	FALSE
cg17135722	1.701e-06	chr20	17295815	NA	NA	N_Shore	PCSK2	NM_002594	FALSE	FALSE	FALSE	FALSE	FALSE
cg19911058	1.701e-06	chr20	55904856	NA	NA	Island	SPO11;SPO11;SPO11;SPO11	NM_198265;NM_012444;NM_198265;NM_012444	FALSE	FALSE	FALSE	FALSE	FALSE
cg02471848	1.701e-06	chr21	35990154	rs34323310	0.131843	S_Shelf			FALSE	FALSE	FALSE	FALSE	FALSE
cg22633049	1.701e-06	chr21	46681294	NA	NA	N_Shelf			FALSE	FALSE	FALSE	FALSE	FALSE
cg00969153	1.701e-06	chr22	31884264	NA	NA	N_Shore	EIF4ENIF1;EIF4ENIF1;EIF4ENIF1	NM_019843;NM_001164502;NM_001164501	FALSE	FALSE	FALSE	FALSE	FALSE
cg12353802	1.701e-06	chr22	33310132	NA	NA	OpenSea	SYN3;SYN3;SYN3	NM_133633;NM_003490;NM_001135774	FALSE	FALSE	FALSE	FALSE	FALSE
cg23413278	1.701e-06	chr22	40052452	NA	NA	OpenSea	CACNA1I;CACNA1I	NM_001003406;NM_021096	FALSE	FALSE	FALSE	FALSE	FALSE
cg03270374	1.701e-06	chr22	49796990	NA	NA	N_Shore			FALSE	FALSE	FALSE	FALSE	FALSE
cg08159945	1.701e-06	chr22	50686471	rs36039258	0.013847	N_Shelf	HDAC10;HDAC10	NM_032019;NM_001159286	FALSE	FALSE	FALSE	FALSE	FALSE
cg14870792	1.7e-06	chr12	2163532	NA	NA	Island	CACNA1C;CACNA1C;CACNA1C;CACNA1C;CACNA1C;CACNA1C;CACNA1C;CACNA1C;CACNA1C;CACNA1C;CACNA1C;CACNA1C;CACNA1C;CACNA1C;CACNA1C;CACNA1C;CACNA1C;CACNA1C;CACNA1C;CACNA1C;CACNA1C;CACNA1C;CACNA1C	NM_001129844;NM_001129827;NM_001129839;NM_001129834;NM_001129841;NM_000719;NM_001129830;NM_001167625;NM_001129843;NM_001167624;NM_001129835;NM_001129837;NM_001167623;NM_001129840;NM_199460;NM_001129833;NM_001129832;NM_001129829;NM_001129846;NM_001129836;NM_001129838;NM_001129831;NM_001129842	FALSE	FALSE	FALSE	FALSE	FALSE
cg23737927	1.7e-06	chr12	5149153	rs7961013	0.088246	N_Shelf			FALSE	FALSE	FALSE	FALSE	FALSE
cg23763427	1.7e-06	chr12	57878408	NA	NA	N_Shelf			FALSE	FALSE	FALSE	FALSE	FALSE
cg08888956	1.7e-06	chr12	86267839	NA	NA	OpenSea	NTS	NM_006183	FALSE	FALSE	FALSE	FALSE	FALSE
cg15282731	1.7e-06	chr12	90177012	NA	NA	OpenSea			FALSE	FALSE	FALSE	FALSE	FALSE
cg06412435	1.7e-06	chr12	106526228	NA	NA	OpenSea	NUAK1	NM_014840	FALSE	FALSE	FALSE	FALSE	FALSE
cg07357346	1.7e-06	chr12	121079543	NA	NA	S_Shore	CABP1	NM_001033677	FALSE	FALSE	FALSE	FALSE	FALSE
ch.12.2625550F	1.7e-06	chr12	124223225	NA	NA	OpenSea	ATP6V0A2	NM_012463	FALSE	FALSE	FALSE	FALSE	FALSE
cg01101020	1.7e-06	chr12	132562425	rs12313437	0.142514	OpenSea	EP400	NM_015409	FALSE	FALSE	FALSE	FALSE	FALSE
cg20558112	1.7e-06	chr13	45968589	NA	NA	S_Shelf	SLC25A30	NM_001010875	FALSE	FALSE	FALSE	FALSE	FALSE
cg06548892	1.7e-06	chr13	50021335	NA	NA	S_Shelf	SETDB2	NM_031915	FALSE	FALSE	FALSE	FALSE	FALSE
cg19456622	1.7e-06	chr13	53423132	rs693209	0.014129	N_Shore	PCDH8;PCDH8	NM_032949;NM_002590	FALSE	FALSE	FALSE	FALSE	FALSE
cg19741821	1.7e-06	chr13	98791722	rs16954971	0.024985	N_Shelf			FALSE	FALSE	FALSE	FALSE	FALSE
cg04836038	1.7e-06	chr13	99739382	NA	NA	Island	DOCK9;DOCK9	NM_015296;NM_001130049	TRUE	FALSE	FALSE	TRUE	TRUE
cg17488929	1.7e-06	chr13	111526794	NA	NA	OpenSea			FALSE	FALSE	FALSE	FALSE	FALSE
cg15855924	1.7e-06	chr13	111565111	rs11617995	0.226008	N_Shore	ANKRD10	NM_017664	FALSE	FALSE	FALSE	FALSE	FALSE
cg18475128	1.7e-06	chr13	113432513	NA	NA	S_Shelf	ATP11A;ATP11A	NM_015205;NM_032189	FALSE	FALSE	FALSE	FALSE	FALSE
cg18578974	1.7e-06	chr14	70317582	NA	NA	S_Shore			FALSE	FALSE	FALSE	FALSE	FALSE
cg25066772	1.7e-06	chr14	93136682	NA	NA	OpenSea	RIN3	NM_024832	FALSE	FALSE	FALSE	FALSE	FALSE
cg08092680	1.7e-06	chr14	96181044	NA	NA	S_Shore	TCL1A;TCL1A	NM_001098725;NM_021966	FALSE	FALSE	FALSE	FALSE	FALSE
cg21903378	1.7e-06	chr14	104686811	NA	NA	N_Shore			FALSE	FALSE	FALSE	FALSE	FALSE
cg12026629	1.7e-06	chr14	105349776	NA	NA	N_Shore	KIAA0284;KIAA0284	NM_015005;NM_001112726	FALSE	FALSE	FALSE	FALSE	FALSE
cg04425783	1.7e-06	chr14	105915671	NA	NA	Island	MTA1	NM_004689	FALSE	FALSE	FALSE	FALSE	FALSE
cg19821049	1.7e-06	chr15	27076856	NA	NA	OpenSea			FALSE	FALSE	FALSE	FALSE	FALSE
cg21237133	1.7e-06	chr15	41778987	NA	NA	Island			FALSE	FALSE	FALSE	FALSE	FALSE
cg17849922	1.7e-06	chr15	43503118	NA	NA	OpenSea	EPB42;EPB42	NM_000119;NM_001114134	FALSE	FALSE	FALSE	FALSE	FALSE
cg11540553	1.7e-06	chr15	65394873	NA	NA	Island	LOC390595	NM_001163692	FALSE	FALSE	FALSE	FALSE	FALSE
cg00063734	1.7e-06	chr15	68261134	NA	NA	S_Shore			FALSE	FALSE	FALSE	FALSE	FALSE
cg10453365	1.7e-06	chr15	90039909	NA	NA	Island	RHCG	NM_016321	FALSE	FALSE	FALSE	FALSE	FALSE
cg02117713	1.7e-06	chr16	1499445	NA	NA	N_Shore	CLCN7;CLCN7	NM_001287;NM_001114331	FALSE	FALSE	FALSE	FALSE	FALSE
cg02331561	1.7e-06	chr16	2391081	NA	NA	Island	ABCA17P;ABCA3	NR_003574;NM_001089	TRUE	FALSE	TRUE	FALSE	FALSE
cg03275698	1.7e-06	chr16	3412655	NA	NA	N_Shelf			FALSE	FALSE	FALSE	FALSE	FALSE
cg02301079	1.7e-06	chr16	11591651	NA	NA	OpenSea			FALSE	FALSE	FALSE	FALSE	FALSE
cg00459119	1.7e-06	chr16	12172834	rs4352067	0.251613	OpenSea	SNX29	NM_001080530	FALSE	FALSE	FALSE	FALSE	FALSE
cg07391800	1.7e-06	chr16	67703917	NA	NA	S_Shelf			FALSE	FALSE	FALSE	FALSE	FALSE
cg09338148	1.7e-06	chr16	87359116	NA	NA	OpenSea			FALSE	FALSE	FALSE	FALSE	FALSE
cg15249062	1.7e-06	chr17	2415618	NA	NA	S_Shore	METT10D	NM_024086	FALSE	FALSE	FALSE	FALSE	FALSE
cg11477010	1.7e-06	chr17	4079262	rs4790180	0.046682	OpenSea	ANKFY1	NM_016376	FALSE	FALSE	FALSE	FALSE	FALSE
cg14051161	1.7e-06	chr17	6616351	NA	NA	N_Shore	SLC13A5;SLC13A5	NM_177550;NM_001143838	FALSE	FALSE	FALSE	FALSE	FALSE
cg02855363	1.7e-06	chr17	11457882	NA	NA	N_Shelf	SHISA6	NM_207386	FALSE	FALSE	FALSE	FALSE	FALSE
cg17649560	1.7e-06	chr17	28922372	rs216434	0.121474	OpenSea	LRRC37B2	NR_015341	FALSE	FALSE	FALSE	FALSE	FALSE
cg03809346	1.7e-06	chr17	46671077	NA	NA	Island	LOC404266;LOC404266;HOXB5;LOC404266;HOXB5;LOC404266	NR_033203;NR_033204;NM_002147;NR_033201;NM_002147;NR_033202	FALSE	FALSE	FALSE	FALSE	FALSE
cg20047349	1.7e-06	chr17	54305680	rs731445	0.287119	OpenSea	ANKFN1	NM_153228	FALSE	FALSE	FALSE	FALSE	FALSE
cg11348106	1.7e-06	chr17	75208807	rs1983158	0.143515	N_Shore	SEC14L1;SEC14L1;SEC14L1;SEC14L1;SEC14L1	NM_001143999;NM_003003;NM_001143998;NM_001039573;NM_001144001	FALSE	FALSE	FALSE	FALSE	FALSE
cg17922695	1.7e-06	chr17	75451809	rs141305716	0.0101	S_Shelf	SEPT9;SEPT9;SEPT9;SEPT9;SEPT9;SEPT9	NM_001113492;NM_001113496;NM_001113493;NM_001113491;NM_006640;NM_001113494	FALSE	FALSE	FALSE	FALSE	FALSE
cg18139195	1.7e-06	chr18	5890496	NA	NA	Island	TMEM200C	NM_001080209	FALSE	FALSE	FALSE	FALSE	FALSE
cg06740311	1.7e-06	chr18	12699646	NA	NA	N_Shelf	CEP76	NM_024899	FALSE	FALSE	FALSE	FALSE	FALSE
cg02869708	1.7e-06	chr19	3207502	NA	NA	N_Shore	NCLN	NM_020170	FALSE	FALSE	FALSE	FALSE	FALSE
cg06488775	1.7e-06	chr19	8115360	rs889316	0.406223	Island			FALSE	FALSE	FALSE	FALSE	FALSE
cg09552761	1.7e-06	chr19	12917249	NA	NA	Island	RNASEH2A	NM_006397	FALSE	FALSE	FALSE	FALSE	FALSE
cg17154563	1.7e-06	chr19	40477487	rs234370	0.230445	S_Shore	PSMC4;PSMC4	NM_153001;NM_006503	FALSE	FALSE	FALSE	FALSE	FALSE
cg05333740	1.7e-06	chr19	44575547	NA	NA	N_Shore	ZNF284	NM_001037813	FALSE	FALSE	FALSE	FALSE	FALSE
cg22868624	1.7e-06	chr19	50040397	rs112559991	0.014396	S_Shelf	RCN3	NM_020650	FALSE	FALSE	FALSE	FALSE	FALSE
cg08183141	1.7e-06	chr19	50706737	rs117296972	0.085809	Island	MYH14;MYH14;MYH14	NM_001077186;NM_001145809;NM_024729	FALSE	FALSE	FALSE	FALSE	FALSE
cg26707398	1.7e-06	chr19	50713914	NA	NA	Island	MYH14;MYH14;MYH14	NM_001145809;NM_001077186;NM_024729	FALSE	FALSE	FALSE	FALSE	FALSE
cg05242523	1.7e-06	chr19	51588750	NA	NA	OpenSea	KLK14	NM_022046	FALSE	FALSE	FALSE	FALSE	FALSE
cg03252977	1.7e-06	chr20	443540	NA	NA	S_Shore	TBC1D20	NM_144628	FALSE	FALSE	FALSE	FALSE	FALSE
cg09276978	1.7e-06	chr20	34995517	NA	NA	OpenSea	DLGAP4;DLGAP4	NM_014902;NM_014902	FALSE	FALSE	FALSE	FALSE	FALSE
cg06610464	1.7e-06	chr20	40243608	NA	NA	N_Shelf	CHD6	NM_032221	FALSE	FALSE	FALSE	FALSE	FALSE
cg03611590	1.7e-06	chr20	43928207	NA	NA	S_Shore	MATN4;MATN4;MATN4	NM_030592;NM_030590;NM_003833	FALSE	FALSE	FALSE	FALSE	FALSE
cg07995091	1.7e-06	chr20	60966227	NA	NA	N_Shelf	CABLES2	NM_031215	FALSE	FALSE	FALSE	FALSE	FALSE
cg03387135	1.7e-06	chr20	61809827	NA	NA	Island	MIR124-3	NR_029670	FALSE	FALSE	FALSE	FALSE	FALSE
cg21081878	1.7e-06	chr21	38334730	NA	NA	N_Shelf	HLCS	NM_000411	FALSE	FALSE	FALSE	FALSE	FALSE
cg23072383	1.7e-06	chr22	31031044	NA	NA	N_Shore	SLC35E4	NM_001001479	FALSE	FALSE	FALSE	FALSE	FALSE
cg19855470	1.7e-06	chr22	40060836	NA	NA	Island	CACNA1I;CACNA1I	NM_001003406;NM_021096	FALSE	FALSE	FALSE	FALSE	FALSE
cg12940781	1.7e-06	chrX	119009673	NA	NA	S_Shelf	NDUFA1	NM_004541	FALSE	FALSE	FALSE	FALSE	FALSE
cg13333954	1.699e-06	chr12	1098663	NA	NA	N_Shore			FALSE	FALSE	FALSE	FALSE	FALSE
cg09110274	1.699e-06	chr12	2028254	NA	NA	OpenSea	CACNA2D4	NM_172364	FALSE	FALSE	FALSE	FALSE	FALSE
cg26361533	1.699e-06	chr12	2445561	NA	NA	OpenSea	CACNA1C;CACNA1C;CACNA1C;CACNA1C;CACNA1C;CACNA1C;CACNA1C;CACNA1C;CACNA1C;CACNA1C;CACNA1C;CACNA1C;CACNA1C;CACNA1C;CACNA1C;CACNA1C;CACNA1C;CACNA1C;CACNA1C;CACNA1C;CACNA1C;CACNA1C;CACNA1C	NM_001129844;NM_001129827;NM_001129839;NM_001129834;NM_001129841;NM_000719;NM_001129830;NM_001167625;NM_001129843;NM_001167624;NM_001129835;NM_001129837;NM_001167623;NM_001129840;NM_199460;NM_001129833;NM_001129832;NM_001129829;NM_001129846;NM_001129836;NM_001129838;NM_001129831;NM_001129842	FALSE	FALSE	FALSE	FALSE	FALSE
cg15776355	1.699e-06	chr12	7245890	NA	NA	OpenSea	C1R	NM_001733	FALSE	FALSE	FALSE	FALSE	FALSE
cg00105041	1.699e-06	chr12	7777092	rs61936977	0.032022	N_Shelf			FALSE	FALSE	FALSE	FALSE	FALSE
cg21352006	1.699e-06	chr12	24102581	NA	NA	OpenSea	SOX5;SOX5;SOX5	NM_152989;NM_006940;NM_006940	FALSE	FALSE	FALSE	FALSE	FALSE
cg15461017	1.699e-06	chr12	34519837	NA	NA	OpenSea			FALSE	FALSE	FALSE	FALSE	FALSE
cg13556224	1.699e-06	chr12	48299800	NA	NA	S_Shore	VDR;VDR	NM_001017535;NM_000376	FALSE	FALSE	FALSE	FALSE	FALSE
cg08089780	1.699e-06	chr12	49426543	NA	NA	OpenSea	MLL2	NM_003482	FALSE	FALSE	FALSE	FALSE	FALSE
cg11002709	1.699e-06	chr12	56923557	rs73329534	0.030151	OpenSea	RBMS2	NM_002898	FALSE	FALSE	FALSE	FALSE	FALSE
cg15438404	1.699e-06	chr12	57916622	NA	NA	Island	MBD6	NM_052897	FALSE	FALSE	FALSE	FALSE	FALSE
cg00750428	1.699e-06	chr12	106975489	NA	NA	Island			FALSE	FALSE	FALSE	FALSE	FALSE
cg08884029	1.699e-06	chr12	110012500	rs3759387	0.288591	S_Shore	MVK;MMAB;MVK	NM_001114185;NM_052845;NM_000431	FALSE	FALSE	FALSE	FALSE	FALSE
cg22246785	1.699e-06	chr12	122021013	NA	NA	S_Shelf			FALSE	FALSE	FALSE	FALSE	FALSE
cg25051510	1.699e-06	chr12	124672621	NA	NA	OpenSea			FALSE	FALSE	FALSE	FALSE	FALSE
cg25072733	1.699e-06	chr13	37249481	NA	NA	S_Shore	C13orf36	NM_203451	FALSE	FALSE	FALSE	FALSE	FALSE
ch.13.721274R	1.699e-06	chr13	51955414	NA	NA	OpenSea	INTS6;INTS6	NM_012141;NM_001039937	FALSE	FALSE	FALSE	FALSE	FALSE
cg10297426	1.699e-06	chr13	53314813	rs75607260	0.026933	S_Shore	LECT1;LECT1	NM_001011705;NM_007015	FALSE	FALSE	FALSE	FALSE	FALSE
cg03491087	1.699e-06	chr14	75073928	NA	NA	N_Shelf	LTBP2	NM_000428	FALSE	FALSE	FALSE	FALSE	FALSE
cg24281191	1.699e-06	chr14	103745233	NA	NA	Island			FALSE	FALSE	FALSE	FALSE	FALSE
cg05412222	1.699e-06	chr14	105782817	NA	NA	S_Shore	PACS2;PACS2	NM_015197;NM_001100913	FALSE	FALSE	FALSE	FALSE	FALSE
cg20587188	1.699e-06	chr15	23082284	NA	NA	N_Shelf	NIPA1;NIPA1	NM_144599;NM_001142275	FALSE	FALSE	FALSE	FALSE	FALSE
cg14908024	1.699e-06	chr15	25684605	NA	NA	S_Shore	UBE3A	NM_130839	FALSE	FALSE	FALSE	FALSE	FALSE
cg17268483	1.699e-06	chr15	50477521	NA	NA	S_Shelf	SLC27A2;SLC27A2	NM_001159629;NM_003645	FALSE	FALSE	FALSE	FALSE	FALSE
cg26964544	1.699e-06	chr15	71512712	NA	NA	OpenSea	THSD4	NM_024817	FALSE	FALSE	FALSE	FALSE	FALSE
cg00225006	1.699e-06	chr15	83477872	NA	NA	N_Shore	WHAMM	NM_001080435	FALSE	FALSE	FALSE	FALSE	FALSE
cg25351263	1.699e-06	chr15	89158396	NA	NA	OpenSea			FALSE	FALSE	FALSE	FALSE	FALSE
cg00601124	1.699e-06	chr15	101697236	rs1470982	0.142635	OpenSea			FALSE	FALSE	FALSE	FALSE	FALSE
cg01127994	1.699e-06	chr16	322773	NA	NA	N_Shelf	RGS11;RGS11	NM_183337;NM_003834	FALSE	FALSE	FALSE	FALSE	FALSE
cg16755026	1.699e-06	chr16	989298	NA	NA	OpenSea	LMF1	NM_022773	FALSE	FALSE	FALSE	FALSE	FALSE
cg01335126	1.699e-06	chr16	2068157	rs116445181	0.01086	N_Shore	NPW	NM_001099456	FALSE	FALSE	FALSE	FALSE	FALSE
cg16353272	1.699e-06	chr16	2124240	NA	NA	N_Shore	TSC2;TSC2;TSC2	NM_001077183;NM_000548;NM_001114382	FALSE	FALSE	FALSE	FALSE	FALSE
cg05813417	1.699e-06	chr16	4313628	NA	NA	S_Shore	TFAP4	NM_003223	FALSE	FALSE	FALSE	FALSE	FALSE
cg02531193	1.699e-06	chr16	31581150	NA	NA	S_Shore	CSDAP1	NR_027011	FALSE	FALSE	FALSE	FALSE	FALSE
cg00599850	1.699e-06	chr16	88683223	rs12449048	0.032634	OpenSea	ZC3H18	NM_144604	FALSE	FALSE	FALSE	FALSE	FALSE
cg16531275	1.699e-06	chr16	89927907	rs73270348	0.031536	OpenSea	SPIRE2	NM_032451	FALSE	FALSE	FALSE	FALSE	FALSE
cg01449663	1.699e-06	chr17	8926249	NA	NA	Island	NTN1	NM_004822	FALSE	FALSE	FALSE	FALSE	FALSE
cg09740598	1.699e-06	chr17	26808425	NA	NA	OpenSea	SLC13A2;SLC13A2;SLC13A2;SLC13A2	NM_001145976;NM_001145975;NR_027384;NM_003984	FALSE	FALSE	FALSE	FALSE	FALSE
cg04267101	1.699e-06	chr17	48619037	NA	NA	N_Shore	EPN3	NM_017957	FALSE	FALSE	TRUE	FALSE	FALSE
cg18347010	1.699e-06	chr17	55888532	NA	NA	OpenSea			FALSE	FALSE	FALSE	FALSE	FALSE
cg19413066	1.699e-06	chr17	76965347	NA	NA	OpenSea			FALSE	FALSE	FALSE	FALSE	FALSE
cg18649459	1.699e-06	chr18	12253749	rs7230534	0.207084	N_Shore	CIDEA;CIDEA	NM_198289;NM_001279	FALSE	FALSE	FALSE	FALSE	FALSE
cg03176434	1.699e-06	chr18	77835972	NA	NA	Island			FALSE	FALSE	FALSE	FALSE	FALSE
cg06572563	1.699e-06	chr19	1132966	NA	NA	OpenSea	SBNO2;SBNO2	NM_014963;NM_001100122	FALSE	FALSE	FALSE	FALSE	FALSE
cg26348487	1.699e-06	chr19	2488560	NA	NA	Island			FALSE	FALSE	FALSE	FALSE	FALSE
cg27181295	1.699e-06	chr19	2511475	NA	NA	Island	GNG7	NM_052847	FALSE	FALSE	FALSE	FALSE	FALSE
cg19244965	1.699e-06	chr19	3924593	NA	NA	OpenSea	ATCAY	NM_033064	FALSE	FALSE	FALSE	FALSE	FALSE
cg19489188	1.699e-06	chr19	4183268	NA	NA	S_Shore	SIRT6;ANKRD24	NM_016539;NM_133475	FALSE	FALSE	FALSE	FALSE	FALSE
cg16874930	1.699e-06	chr19	5889808	NA	NA	N_Shelf			FALSE	FALSE	FALSE	FALSE	FALSE
cg04351979	1.699e-06	chr19	7990281	NA	NA	Island	CTXN1	NM_206833	FALSE	FALSE	FALSE	FALSE	FALSE
cg24315586	1.699e-06	chr19	14188113	NA	NA	S_Shore			FALSE	FALSE	FALSE	FALSE	FALSE
cg26363935	1.699e-06	chr19	16914829	NA	NA	N_Shelf	NWD1	NM_001007525	FALSE	FALSE	FALSE	FALSE	FALSE
cg15391601	1.699e-06	chr19	35849176	rs58199607	0.036304	OpenSea	FFAR3	NM_005304	FALSE	FALSE	FALSE	FALSE	FALSE
cg11425201	1.699e-06	chr19	40770176	NA	NA	OpenSea	AKT2	NM_001626	FALSE	FALSE	FALSE	FALSE	FALSE
cg00330170	1.699e-06	chr19	42830596	NA	NA	Island	MEGF8	NM_001410	FALSE	FALSE	FALSE	FALSE	FALSE
cg03731797	1.699e-06	chr19	42900540	NA	NA	N_Shore			FALSE	FALSE	FALSE	FALSE	FALSE
cg14569776	1.699e-06	chr19	46974275	rs3826853	0.233629	N_Shore	PNMAL1;PNMAL1	NM_018215;NM_001103149	FALSE	FALSE	FALSE	FALSE	FALSE
cg25927516	1.699e-06	chr19	52383388	NA	NA	OpenSea	ZNF577;ZNF577;ZNF577	NR_024181;NM_001135590;NM_032679	FALSE	FALSE	FALSE	FALSE	FALSE
cg14202186	1.699e-06	chr19	56164042	NA	NA	Island	CCDC106;U2AF2;U2AF2	NM_013301;NM_001012478;NM_007279	FALSE	FALSE	FALSE	FALSE	FALSE
cg03626579	1.699e-06	chr19	58868858	NA	NA	Island	ZNF497	NM_198458	FALSE	FALSE	FALSE	FALSE	FALSE
cg05138953	1.699e-06	chr20	16556877	NA	NA	S_Shore			FALSE	FALSE	FALSE	FALSE	FALSE
cg02379079	1.699e-06	chr20	36974843	rs2232579	0.038786	OpenSea	LBP	NM_004139	FALSE	FALSE	FALSE	FALSE	FALSE
cg25862345	1.699e-06	chr21	39437800	NA	NA	OpenSea	DSCR4	NM_005867	FALSE	FALSE	FALSE	FALSE	FALSE
cg00932510	1.699e-06	chr22	30782804	NA	NA	N_Shore	RNF215	NM_001017981	FALSE	FALSE	FALSE	FALSE	FALSE
cg02066590	1.699e-06	chr22	47016623	NA	NA	N_Shore			FALSE	FALSE	FALSE	FALSE	FALSE
cg15554342	1.699e-06	chrX	49046065	NA	NA	N_Shore	SYP	NM_003179	FALSE	FALSE	FALSE	FALSE	FALSE
cg07452997	1.699e-06	chrX	118893383	rs2782225	0.366206	Island	ANKRD58	NM_001105576	FALSE	FALSE	FALSE	FALSE	FALSE
cg24857545	1.699e-06	chrX	153664475	NA	NA	N_Shore	ATP6AP1;GDI1	NM_001183;NM_001493	FALSE	FALSE	FALSE	FALSE	FALSE
cg17038626	1.698e-06	chr12	2435931	NA	NA	OpenSea	CACNA1C;CACNA1C;CACNA1C;CACNA1C;CACNA1C;CACNA1C;CACNA1C;CACNA1C;CACNA1C;CACNA1C;CACNA1C;CACNA1C;CACNA1C;CACNA1C;CACNA1C;CACNA1C;CACNA1C;CACNA1C;CACNA1C;CACNA1C;CACNA1C;CACNA1C;CACNA1C	NM_001129844;NM_001129827;NM_001129839;NM_001129834;NM_001129841;NM_000719;NM_001129830;NM_001167625;NM_001129843;NM_001167624;NM_001129835;NM_001129837;NM_001167623;NM_001129840;NM_199460;NM_001129833;NM_001129832;NM_001129829;NM_001129846;NM_001129836;NM_001129838;NM_001129831;NM_001129842	FALSE	FALSE	FALSE	FALSE	FALSE
cg09641955	1.698e-06	chr12	2716844	NA	NA	OpenSea	CACNA1C;CACNA1C;CACNA1C;CACNA1C;CACNA1C;CACNA1C;CACNA1C;CACNA1C;CACNA1C;CACNA1C;CACNA1C;CACNA1C;CACNA1C;CACNA1C;CACNA1C;CACNA1C;CACNA1C;CACNA1C;CACNA1C;CACNA1C;CACNA1C;CACNA1C;CACNA1C	NM_001129844;NM_001129827;NM_001129839;NM_001129834;NM_001129841;NM_000719;NM_001129830;NM_001167625;NM_001129843;NM_001167624;NM_001129835;NM_001129837;NM_001167623;NM_001129840;NM_199460;NM_001129833;NM_001129832;NM_001129829;NM_001129846;NM_001129836;NM_001129838;NM_001129831;NM_001129842	FALSE	FALSE	FALSE	FALSE	FALSE
cg24269377	1.698e-06	chr12	3580189	rs80311640	0.054437	OpenSea			FALSE	FALSE	FALSE	FALSE	FALSE
cg04884118	1.698e-06	chr12	8994648	rs12317156	0.01691	OpenSea	A2ML1	NM_144670	FALSE	FALSE	FALSE	FALSE	FALSE
cg08992759	1.698e-06	chr12	49392438	NA	NA	Island	DDN	NM_015086	FALSE	FALSE	FALSE	FALSE	FALSE
cg02575764	1.698e-06	chr12	63086511	NA	NA	OpenSea	PPM1H	NM_020700	FALSE	FALSE	FALSE	FALSE	FALSE
cg16512060	1.698e-06	chr13	32545375	NA	NA	OpenSea			FALSE	FALSE	FALSE	FALSE	FALSE
cg20886660	1.698e-06	chr13	41111800	NA	NA	S_Shelf			FALSE	FALSE	FALSE	FALSE	FALSE
cg03696393	1.698e-06	chr13	107027491	NA	NA	OpenSea			FALSE	FALSE	FALSE	FALSE	FALSE
[truncated: 113,555 more rows]
