# Supplementary material for: CheekAge, a next-generation epigenetic buccal clock, is predictive of mortality in human blood
Source: Front Aging. 2024 Oct 1;5:1460360. doi: 10.3389/fragi.2024.1460360 (PMC11473594; doi:10.3389/fragi.2024.1460360)
Supplement: Supplementary file 6 [file Table1.xlsx]

## Sheet: Table S1 (LBC Characteristics)
Table S1. Breakdown of Lothian Birth Cohorts data used in this study.
			Last available methylation dataset was used for mortality analysis corresponding to the following breakdown in statistics by wave and cohort:
Cohort	Total N	With Methylation Data	Wave 1 N	Wave 1 Age (sd)	Wave 1 Sex	Wave 2 N	Wave 2 Age (sd)	Wave 2 Sex	Wave 3 N	Wave 3 Age (sd)	Wave 3 Sex	Wave 4 N	Wave 4 Age (sd)	Wave 4 Sex
LBC 1921	569	469	293	79.14 (0.58)	107M/186F	0	NA	NA	94	86.64 (0.42)	42M/52F	82	90.15 (0.10)	38M/44F
LBC 1936	1091	1044	208	69.69 (0.79)	91M/117F	165	72.5 (0.70)	85M/80F	173	76.33 (0.66)	96M/77F	498	79.31 (0.62)	253M/245F
Combined	1660	1513	501	75.21 (4.71)	198M/303F	165	72.5 (0.70)	85M/80F	267	79.96 (4.97)	138M/129F	580	80.84 (3.83)	291M/289F
